# Supplementary material for: Integrated Genomic and Proteomic Analyses of High-level Chloramphenicol Resistance in Campylobacter jejuni
Source: Sci Rep. 2017 Dec 5;7:16973. doi: 10.1038/s41598-017-17321-1 (PMC5716995; doi:10.1038/s41598-017-17321-1)
Supplement: Supplementary file 2 — Table S1 [file 41598_2017_17321_MOESM2_ESM.xlsx]

## Sheet: Table S1
Table S1 Genomic annonation of C. jejuni ATCC 33560.
Query ID	Subject ID	Subject Title
cje0001	gi|488971232|ref|WP_002882165.1|	lysyl-tRNA synthetase
cje0002	gi|488971231|ref|WP_002882164.1|	serine hydroxymethyltransferase
cje0004	gi|533110553|ref|WP_020973731.1|	Serine hydroxymethyltransferase
cje0005	gi|488943157|ref|WP_002854232.1|	ABC transporter
cje0006	gi|488971229|ref|WP_002882162.1|	membrane protein
cje0007	gi|631603527|gb|KDA19686.1|	shikimate dehydrogenase
cje0008	gi|488948408|ref|WP_002859483.1|	shikimate 5-dehydrogenase
cje0009	gi|488948408|ref|WP_002859483.1|	shikimate 5-dehydrogenase
cje0010	gi|488971228|ref|WP_002882161.1|	hypothetical protein
cje0011	gi|488943525|ref|WP_002854600.1|	prolipoprotein diacylglyceryl transferase
cje0012	gi|488972557|ref|WP_002883473.1|	fumarate reductase
cje0013	gi|488950084|ref|WP_002861159.1|	fumarate reductase
cje0014	gi|488972556|ref|WP_002883472.1|	fumarate reductase
cje0015	gi|488972555|ref|WP_002883471.1|	ATP-binding protein
cje0016	gi|488972554|ref|WP_002883470.1|	ATP-binding protein
cje0017	gi|488949189|ref|WP_002860264.1|	hypothetical protein
cje0018	gi|488944536|ref|WP_002855611.1|	oxidoreductase
cje0019	gi|488972553|ref|WP_002883469.1|	GMC family oxidoreductase
cje0020	gi|488972552|ref|WP_002883468.1|	hypothetical protein
cje0021	gi|612154758|gb|AHW91461.1|	hypothetical protein
cje0022	gi|488971577|ref|WP_002882509.1|	hypothetical protein
cje0023	gi|488971576|ref|WP_002882508.1|	histidine triad (HIT) protein
cje0024	gi|488971575|ref|WP_002882507.1|	hypothetical protein
cje0025	gi|488868499|ref|WP_002780738.1|	MULTISPECIES: membrane protein
cje0026	gi|488866162|ref|WP_002778401.1|	MULTISPECIES: transcriptional regulator
cje0027	gi|488868501|ref|WP_002780740.1|	MULTISPECIES: membrane protein
cje0028	gi|488868503|ref|WP_002780742.1|	MULTISPECIES: hypothetical protein
cje0029	gi|488868505|ref|WP_002780744.1|	MULTISPECIES: membrane protein
cje0030	gi|490435376|ref|WP_004306432.1|	ABC transporter ATP-binding protein
cje0031	gi|490435374|ref|WP_004306430.1|	hypothetical protein
cje0032	gi|490435372|ref|WP_004306428.1|	hypothetical protein
cje0033	gi|488970736|ref|WP_002881678.1|	phosphoenolpyruvate carboxykinase
cje0034	gi|490435370|ref|WP_004306426.1|	membrane protein
cje0035	gi|490435368|ref|WP_004306424.1|	ATP-binding protein
cje0036	gi|488971442|ref|WP_002882374.1|	UDP-N-acetylmuramoyl-L-alanyl-D-glutamate synthetase
cje0037	gi|488971443|ref|WP_002882375.1|	phospho-N-acetylmuramoyl-pentapeptide-transferase
cje0038	gi|488971445|ref|WP_002882377.1|	phosphoglyceromutase
cje0039	gi|488971446|ref|WP_002882378.1|	3-ketoacyl-ACP reductase
cje0040	gi|488971447|ref|WP_002882379.1|	pyridoxamine 5'-phosphate oxidase
cje0041	gi|488971448|ref|WP_002882380.1|	succinate dehydrogenase
cje0042	gi|488971449|ref|WP_002882381.1|	(2Fe-2S)-binding protein
cje0043	gi|488948808|ref|WP_002859883.1|	heterodisulfide reductase subunit B
cje0044	gi|488971450|ref|WP_002882382.1|	transcriptional regulator
cje0045	gi|488943756|ref|WP_002854831.1|	acyl carrier protein
cje0046	gi|488971451|ref|WP_002882383.1|	3-oxoacyl-ACP synthase
cje0047	gi|488943705|ref|WP_002854780.1|	acetyl-CoA carboxylase subunit alpha
cje0048	gi|294829167|gb|ADF43013.1|	ferric enterobactin receptor
cje0049	gi|488960144|ref|WP_002871176.1|	NUDIX hydrolase
cje0050	gi|488944178|ref|WP_002855253.1|	chemotaxis protein
cje0051	gi|488944126|ref|WP_002855201.1|	hypothetical protein
cje0052	gi|488948813|ref|WP_002859888.1|	50S ribosomal protein L28
cje0053	gi|488944019|ref|WP_002855094.1|	ribulose-phosphate 3-epimerase
cje0054	gi|488971454|ref|WP_002882386.1|	DNA polymerase III subunit epsilon
cje0055	gi|488971455|ref|WP_002882387.1|	phosphomethylpyrimidine synthase
cje0056	gi|488957122|ref|WP_002868197.1|	membrane protein
cje0057	gi|488947423|ref|WP_002858498.1|	membrane protein
cje0058	gi|488971456|ref|WP_002882388.1|	hypothetical protein
cje0059	gi|488957719|ref|WP_002868794.1|	hypothetical protein
cje0060	gi|488971458|ref|WP_002882390.1|	(dimethylallyl)adenosine tRNA methylthiotransferase
cje0061	gi|488947947|ref|WP_002859022.1|	hypothetical protein
cje0062	gi|488948820|ref|WP_002859895.1|	transcription elongation factor NusA
cje0063	gi|488971459|ref|WP_002882391.1|	MFS transporter
cje0064	gi|488971460|ref|WP_002882392.1|	hypothetical protein
cje0065	gi|488971462|ref|WP_002882394.1|	peptidase M16
cje0066	gi|488971464|ref|WP_002882396.1|	ATP-dependent DNA helicase RecG
cje0067	gi|488971465|ref|WP_002882397.1|	hypothetical protein
cje0068	gi|488957714|ref|WP_002868789.1|	transcriptional regulator
cje0069	gi|488971467|ref|WP_002882399.1|	polar amino acid ABC transporter permease
cje0070	gi|488950133|ref|WP_002861208.1|	amino acid ABC transporter permease
cje0071	gi|488971469|ref|WP_002882401.1|	glutamine ABC transporter ATP-binding protein
cje0072	gi|488944196|ref|WP_002855271.1|	elongation factor Tu
cje0073	gi|488881326|ref|WP_002793551.1|	MULTISPECIES: 50S ribosomal protein L33
cje0074	gi|488947958|ref|WP_002859033.1|	preprotein translocase subunit SecE
cje0075	gi|488940023|ref|WP_002851098.1|	transcription termination/antitermination protein NusG
cje0076	gi|488867213|ref|WP_002779452.1|	MULTISPECIES: 50S ribosomal protein L11
cje0077	gi|488971471|ref|WP_002882403.1|	50S ribosomal protein L1
cje0078	gi|488947535|ref|WP_002858610.1|	50S ribosomal protein L10
cje0079	gi|488943745|ref|WP_002854820.1|	50S ribosomal protein L7/L12
cje0080	gi|488971472|ref|WP_002882404.1|	DNA-directed RNA polymerase subunit beta
cje0081	gi|488971473|ref|WP_002882405.1|	DNA-directed RNA polymerase subunit beta'
cje0082	gi|488870709|ref|WP_002782934.1|	MULTISPECIES: 30S ribosomal protein S12
cje0083	gi|589293097|gb|AHK76393.1|	30S ribosomal protein S7
cje0084	gi|488867233|ref|WP_002779472.1|	MULTISPECIES: elongation factor P
cje0085	gi|488946473|ref|WP_002857548.1|	hypothetical protein
cje0086	gi|488971474|ref|WP_002882406.1|	methyltransferase
cje0087	gi|488946283|ref|WP_002857358.1|	hypothetical protein
cje0088	gi|488971475|ref|WP_002882407.1|	hypothetical protein
cje0089	gi|488971476|ref|WP_002882408.1|	indole-3-glycerol-phosphate synthase
cje0090	gi|488971477|ref|WP_002882409.1|	HIT family hydrolase
cje0091	gi|648217165|ref|WP_025998320.1|	tRNA 2-selenouridine synthase
cje0092	gi|488971479|ref|WP_002882411.1|	ammonium transporter
cje0093	gi|488971480|ref|WP_002882412.1|	ferrochelatase
cje0094	gi|488971481|ref|WP_002882413.1|	oxidoreductase
cje0095	gi|488971482|ref|WP_002882414.1|	aminotransferase DegT
cje0096	gi|488971483|ref|WP_002882415.1|	alanyl-tRNA synthetase
cje0097	gi|488971484|ref|WP_002882416.1|	septum formation protein Maf
cje0098	gi|515230703|ref|WP_016818290.1|	penicillin-binding protein
cje0099	gi|488943780|ref|WP_002854855.1|	molecular chaperone ClpB
cje0100	gi|488961605|ref|WP_002872629.1|	hypothetical protein
cje0101	gi|488961606|ref|WP_002872630.1|	peptidase S41
cje0102	gi|488956594|ref|WP_002867669.1|	phosphoribosylaminoimidazole-succinocarboxamide synthase
cje0103	gi|488961607|ref|WP_002872631.1|	phosphoribosylformylglycinamidine synthase
cje0104	gi|488971539|ref|WP_002882471.1|	phosphoribosylformylglycinamidine synthase
cje0105	gi|488971538|ref|WP_002882470.1|	hypothetical protein
cje0106	gi|488971537|ref|WP_002882469.1|	1-acyl-sn-glycerol-3-phosphate acyltransferase
cje0107	gi|488971536|ref|WP_002882468.1|	chromosome condensation protein CrcB
cje0108	gi|488971535|ref|WP_002882467.1|	heat shock protein Hsp90
cje0109	gi|488961613|ref|WP_002872637.1|	rhodanese
cje0110	gi|488955335|ref|WP_002866410.1|	membrane protein
cje0111	gi|515230688|ref|WP_016818288.1|	Na/Pi-cotransporter
cje0112	gi|490435804|ref|WP_004306856.1|	penicillin-binding protein
cje0113	gi|488940047|ref|WP_002851122.1|	flagellar hook-basal body protein FliE
cje0114	gi|490435802|ref|WP_004306854.1|	flagellar basal body rod protein FlgC
cje0115	gi|488950179|ref|WP_002861254.1|	flagellar basal body rod protein FlgB
cje0116	gi|490435801|ref|WP_004306853.1|	aminodeoxychorismate lyase
cje0117	gi|490435799|ref|WP_004306851.1|	hypothetical protein
cje0118	gi|490435797|ref|WP_004306849.1|	isocitrate dehydrogenase
cje0119	gi|490435796|ref|WP_004306848.1|	malate dehydrogenase
cje0120	gi|488948853|ref|WP_002859928.1|	malate--CoA ligase subunit beta
cje0121	gi|488944203|ref|WP_002855278.1|	succinyl-CoA synthetase subsunit alpha
cje0122	gi|488943744|ref|WP_002854819.1|	2-oxoglutarate:acceptor oxidoreductase
cje0123	gi|488947485|ref|WP_002858560.1|	2-oxoglutarate ferredoxin oxidoreductase subunit alpha
cje0124	gi|488943820|ref|WP_002854895.1|	2-oxoglutarate ferredoxin oxidoreductase subunit beta
cje0125	gi|488953566|ref|WP_002864641.1|	2-oxoglutarate:acceptor oxidoreductase
cje0126	gi|490435792|ref|WP_004306844.1|	hypothetical protein
cje0127	gi|490435791|ref|WP_004306843.1|	hypothetical protein
cje0128	gi|488950188|ref|WP_002861263.1|	octaprenyl-diphosphate synthase
cje0129	gi|488963838|ref|WP_002874862.1|	glutamyl-tRNA reductase
cje0130	gi|488963837|ref|WP_002874861.1|	prolyl-tRNA synthetase
cje0131	gi|488956990|ref|WP_002868065.1|	putative integral memnbrane protein
cje0132	gi|488963836|ref|WP_002874860.1|	porphobilinogen deaminase
cje0133	gi|490435788|ref|WP_004306840.1|	3-octaprenyl-4-hydroxybenzoate carboxy-lyase
cje0134	gi|488893629|ref|WP_002804769.1|	MULTISPECIES: flagellar protein FlaG
cje0135	gi|490435786|ref|WP_004306838.1|	flagellar cap protein FliD
cje0136	gi|488863930|ref|WP_002776169.1|	MULTISPECIES: flagellar biosynthesis protein FliS
cje0137	gi|490435784|ref|WP_004306836.1|	hypothetical protein
cje0138	gi|488944135|ref|WP_002855210.1|	elongation factor P
cje0139	gi|490435783|ref|WP_004306835.1|	membrane protein
cje0140	gi|488948004|ref|WP_002859079.1|	membrane protein
cje0141	gi|488954357|ref|WP_002865432.1|	membrane protein
cje0142	gi|526007856|ref|WP_020837008.1|	membrane protein
cje0143	gi|490435781|ref|WP_004306833.1|	hypothetical protein
cje0145	gi|515230672|ref|WP_016818285.1|	membrane protein
cje0146	gi|490435776|ref|WP_004306828.1|	gamma-glutamyl phosphate reductase
cje0147	gi|490435774|ref|WP_004306826.1|	pyridine nucleotide-disulfide oxidoreductase
cje0148	gi|490435772|ref|WP_004306824.1|	multidrug transporter MatE
cje0149	gi|490435770|ref|WP_004306822.1|	hypothetical protein
cje0150	gi|488971956|ref|WP_002882884.1|	replicative DNA helicase
cje0151	gi|488971955|ref|WP_002882883.1|	hypothetical protein
cje0152	gi|488971953|ref|WP_002882881.1|	membrane protein
cje0153	gi|488971951|ref|WP_002882879.1|	GTP-binding protein
cje0154	gi|488948871|ref|WP_002859946.1|	hypothetical protein
cje0155	gi|488955372|ref|WP_002866447.1|	hypothetical protein
cje0156	gi|488971950|ref|WP_002882878.1|	ATP-binding protein
cje0157	gi|488971948|ref|WP_002882876.1|	transcriptional regulator
cje0158	gi|488941029|ref|WP_002852104.1|	3,4-dihydroxy-2-butanone 4-phosphate synthase
cje0159	gi|488941006|ref|WP_002852081.1|	aspartyl-tRNA amidotransferase subunit B
cje0160	gi|488971944|ref|WP_002882872.1|	acetolactate synthase
cje0161	gi|488941136|ref|WP_002852211.1|	acetolactate synthase
cje0162	gi|488941105|ref|WP_002852180.1|	UDP-3-O-(3-hydroxymyristoyl) glucosamine N-acyltransferase
cje0163	gi|488971941|ref|WP_002882869.1|	S-adenosylmethionine tRNA ribosyltransferase
cje0164	gi|488945855|ref|WP_002856930.1|	preprotein translocase subunit TatC
cje0165	gi|488959064|ref|WP_002870117.1|	preprotein translocase subunit TatB
cje0166	gi|488959065|ref|WP_002870118.1|	coproporphyrinogen III oxidase
cje0167	gi|488943722|ref|WP_002854797.1|	RNA pyrophosphohydrolase
cje0168	gi|488971884|ref|WP_002882813.1|	aspartate kinase
cje0169	gi|488950214|ref|WP_002861289.1|	hypothetical protein
cje0170	gi|488956624|ref|WP_002867699.1|	DNA polymerase III subunit delta'
cje0171	gi|488959020|ref|WP_002870074.1|	dihydropteroate synthase
cje0172	gi|488971886|ref|WP_002882815.1|	NAD-dependent DNA ligase LigA
cje0173	gi|488971887|ref|WP_002882816.1|	membrane protein
cje0174	gi|489021442|ref|WP_002931934.1|	hemolysin
cje0175	gi|631613194|gb|KDA29155.1|	riboflavin kinase
cje0176	gi|490435664|ref|WP_004306717.1|	tRNA methyltransferase
cje0177	gi|490435666|ref|WP_004306719.1|	hypothetical protein
cje0178	gi|490435667|ref|WP_004306720.1|	hypothetical protein
cje0179	gi|490435670|ref|WP_004306723.1|	membrane protein
cje0180	gi|490435673|ref|WP_004306726.1|	endonuclease
cje0181	gi|490435676|ref|WP_004306729.1|	endonuclease III
cje0182	gi|490435681|ref|WP_004306734.1|	peptidyl-prolyl cis-trans isomerase
cje0183	gi|490435685|ref|WP_004306738.1|	fructose-bisphosphate aldolase
cje0184	gi|490435688|ref|WP_004306741.1|	membrane protein
cje0185	gi|488997569|ref|WP_002908263.1|	membrane protein
cje0186	gi|488948029|ref|WP_002859104.1|	1-aminocyclopropane-1-carboxylate deaminase
cje0187	gi|490435695|ref|WP_004306748.1|	transporter
cje0188	gi|490435700|ref|WP_004306753.1|	sulfurase
cje0189	gi|490435704|ref|WP_004306757.1|	thiol:disulfide interchange protein
cje0190	gi|488960348|ref|WP_002871378.1|	polyphosphate kinase
cje0191	gi|490435706|ref|WP_004306759.1|	amidohydrolase
cje0192	gi|490435709|ref|WP_004306762.1|	ABC transporter substrate-binding protein
cje0193	gi|490435711|ref|WP_004306764.1|	macrolide ABC transporter ATP-binding protein
cje0194	gi|490435715|ref|WP_004306768.1|	transporter
cje0195	gi|490435718|ref|WP_004306771.1|	hypothetical protein
cje0196	gi|490435721|ref|WP_004306774.1|	hypothetical protein
cje0197	gi|631604277|gb|KDA20430.1|	acyltransferase
cje0198	gi|488941181|ref|WP_002852256.1|	ferritin
cje0199	gi|488913958|ref|WP_002825033.1|	MULTISPECIES: phosphate-binding protein
cje0200	gi|490435729|ref|WP_004306782.1|	phosphate ABC transporter permease
cje0201	gi|490435732|ref|WP_004306785.1|	phosphate ABC transporter permease
cje0202	gi|488864068|ref|WP_002776307.1|	MULTISPECIES: phosphate ABC transporter ATP-binding protein
cje0203	gi|515230640|ref|WP_016818281.1|	motility accessory factor
cje0204	gi|488971611|ref|WP_002882542.1|	multidrug transporter MatE
cje0205	gi|488971612|ref|WP_002882543.1|	hypothetical protein
cje0206	gi|488971613|ref|WP_002882544.1|	hypothetical protein
cje0207	gi|488971614|ref|WP_002882545.1|	3-hydroxydecanoyl-ACP:CoA transacylase
cje0208	gi|488943858|ref|WP_002854933.1|	hydrogenase
cje0209	gi|488971615|ref|WP_002882546.1|	hydrogenase formation protein
cje0210	gi|488971616|ref|WP_002882547.1|	hydrogenase formation protein HypD
cje0211	gi|488895603|ref|WP_002806719.1|	MULTISPECIES: hydrogenase assembly protein HupF
cje0212	gi|488864110|ref|WP_002776349.1|	MULTISPECIES: hydrogenase nickel incorporation protein HypA
cje0213	gi|488971617|ref|WP_002882548.1|	hypothetical protein
cje0214	gi|488971618|ref|WP_002882549.1|	DNA polymerase III subunit delta
cje0215	gi|488971619|ref|WP_002882550.1|	ribonuclease R
cje0216	gi|488944145|ref|WP_002855220.1|	ketol-acid reductoisomerase
cje0217	gi|488971620|ref|WP_002882551.1|	hypothetical protein
cje0218	gi|488971622|ref|WP_002882553.1|	DNA processing protein DprA
cje0219	gi|488943737|ref|WP_002854812.1|	Holliday junction resolvase
cje0220	gi|488971624|ref|WP_002882555.1|	NOL1/NOP2/sun family protein
cje0221	gi|488944099|ref|WP_002855174.1|	methionine sulfoxide reductase A
cje0222	gi|488971626|ref|WP_002882557.1|	inorganic pyrophosphatase
cje0223	gi|488961350|ref|WP_002872374.1|	adenylate kinase
cje0224	gi|488971628|ref|WP_002882559.1|	aspartyl-tRNA synthetase
cje0225	gi|488955424|ref|WP_002866499.1|	inorganic polyphosphate/ATP-NAD kinase
cje0226	gi|488971629|ref|WP_002882560.1|	DNA repair protein RecN
cje0227	gi|488971630|ref|WP_002882561.1|	diguanylate cyclase
cje0228	gi|488941135|ref|WP_002852210.1|	TatD family hydrolase
cje0229	gi|488941012|ref|WP_002852087.1|	lytic transglycosylase
cje0230	gi|488948914|ref|WP_002859989.1|	putative lipoprotein
cje0231	gi|488948509|ref|WP_002859584.1|	3-deoxy-D-manno-octulosonate 8-phosphate phosphatase
cje0232	gi|488948510|ref|WP_002859585.1|	hypothetical protein
cje0233	gi|488948511|ref|WP_002859586.1|	organic solvent tolerance protein OstA
cje0234	gi|488956652|ref|WP_002867727.1|	GTP-binding protein YsxC
cje0235	gi|488941289|ref|WP_002852364.1|	membrane protein
cje0236	gi|488971631|ref|WP_002882562.1|	penicillin-binding protein 2
cje0237	gi|488945643|ref|WP_002856718.1|	peptidase M24
cje0238	gi|488956654|ref|WP_002867729.1|	peptide transporter
cje0239	gi|488941235|ref|WP_002852310.1|	peptide ABC transporter
cje0240	gi|488941076|ref|WP_002852151.1|	MFS transporter
cje0241	gi|488941133|ref|WP_002852208.1|	hypothetical protein
cje0242	gi|543995532|ref|WP_021034203.1|	transmembrane protein
cje0243	gi|488941039|ref|WP_002852114.1|	GTPase Era
cje0244	gi|488941151|ref|WP_002852226.1|	ATP-dependent protease
cje0245	gi|488869391|ref|WP_002781630.1|	MULTISPECIES: peptidase
cje0246	gi|488869389|ref|WP_002781628.1|	MULTISPECIES: 50S ribosomal protein L9
cje0247	gi|488972298|ref|WP_002883218.1|	argininosuccinate synthase
cje0248	gi|488943922|ref|WP_002854997.1|	hypothetical protein
cje0249	gi|488943830|ref|WP_002854905.1|	ATP-binding protein
cje0250	gi|488948520|ref|WP_002859595.1|	lipopolysaccharide ABC transporter ATP-binding protein
cje0251	gi|488943919|ref|WP_002854994.1|	RNA polymerase sigma54 factor
cje0252	gi|488945640|ref|WP_002856715.1|	C4-dicarboxylate ABC transporter
cje0253	gi|488943723|ref|WP_002854798.1|	membrane protein
cje0254	gi|648217160|ref|WP_025998315.1|	ATPase
cje0255	gi|490434460|ref|WP_004305525.1|	ATPase
cje0256	gi|526007931|ref|WP_020837025.1|	hypothetical protein
cje0257	gi|488978330|ref|WP_002889185.1|	potassium-transporting ATPase subunit B, partial
cje0258	gi|488965096|ref|WP_002876120.1|	potassium-transporting ATPase, C subunit, putative, partial
cje0259	gi|504329869|ref|WP_014516971.1|	histidine kinase, partial
cje0260	gi|504329870|ref|WP_014516972.1|	Truncated KdpD protein, partial
cje0261	gi|488972290|ref|WP_002883210.1|	excinuclease ABC subunit B
cje0262	gi|488941252|ref|WP_002852327.1|	ABC transporter
cje0263	gi|488972289|ref|WP_002883209.1|	hypothetical protein
cje0264	gi|488972288|ref|WP_002883208.1|	hypothetical protein
cje0265	gi|488972287|ref|WP_002883207.1|	primosome assembly protein PriA
cje0266	gi|488972453|ref|WP_002883371.1|	invasion phenotype protein, partial
cje0267	gi|488972454|ref|WP_002883372.1|	4-hydroxy-3-methylbut-2-en-1-yl diphosphate synthase
cje0268	gi|488972455|ref|WP_002883373.1|	flagellar L-ring protein FlgH
cje0269	gi|488972456|ref|WP_002883374.1|	phosphate acetyltransferase
cje0270	gi|488972457|ref|WP_002883375.1|	acetate kinase
cje0271	gi|489003461|ref|WP_002914083.1|	restriction endonuclease
cje0272	gi|488958759|ref|WP_002869819.1|	membrane protein
cje0273	gi|488957334|ref|WP_002868409.1|	membrane protein
cje0274	gi|488971561|ref|WP_002882493.1|	16S rRNA methyltransferase
cje0275	gi|488971564|ref|WP_002882496.1|	peptidyl-prolyl cis-trans isomerase
cje0276	gi|499194341|ref|WP_010891881.1|	cell division protein FtsA
cje0277	gi|488940996|ref|WP_002852071.1|	cell division protein FtsZ
cje0278	gi|488943754|ref|WP_002854829.1|	flagellar basal body rod protein FlgG
cje0279	gi|488941067|ref|WP_002852142.1|	flagellar basal body rod protein FlgG
cje0280	gi|488971565|ref|WP_002882497.1|	glutamine synthetase
cje0281	gi|488972160|ref|WP_002883083.1|	chemotaxis protein
cje0282	gi|488972161|ref|WP_002883084.1|	protease
cje0283	gi|488955472|ref|WP_002866547.1|	N5-carboxyaminoimidazole ribonucleotide mutase
cje0284	gi|488941176|ref|WP_002852251.1|	hypothetical protein
cje0285	gi|488940994|ref|WP_002852069.1|	glycyl-tRNA synthetase
cje0286	gi|488972162|ref|WP_002883085.1|	hypothetical protein
cje0287	gi|488972163|ref|WP_002883086.1|	hypothetical protein
cje0288	gi|488972165|ref|WP_002883088.1|	3-deoxy-D-manno-octulosonic acid transferase
cje0289	gi|488972167|ref|WP_002883090.1|	RNA pseudouridine synthase
cje0290	gi|488972168|ref|WP_002883091.1|	signal recognition particle
cje0291	gi|488972169|ref|WP_002883092.1|	30S ribosomal protein S16
cje0292	gi|488941069|ref|WP_002852144.1|	RNA-binding protein
cje0293	gi|488972170|ref|WP_002883093.1|	ribosome maturation protein RimM
cje0294	gi|488972171|ref|WP_002883094.1|	tRNA (guanine-N1)-methyltransferase
cje0295	gi|488943749|ref|WP_002854824.1|	50S ribosomal protein L19
cje0296	gi|488971358|ref|WP_002882291.1|	hydroxyisourate hydrolase
cje0297	gi|488971359|ref|WP_002882292.1|	phospho-2-dehydro-3-deoxyheptonate aldolase
cje0298	gi|488971360|ref|WP_002882293.1|	ArsC family transcriptional regulator
cje0299	gi|488971361|ref|WP_002882294.1|	DNA polymerase III subunit alpha
cje0300	gi|488971362|ref|WP_002882295.1|	hypothetical protein
cje0301	gi|488971363|ref|WP_002882296.1|	flagellin
cje0302	gi|488971364|ref|WP_002882297.1|	membrane protein
cje0303	gi|488961984|ref|WP_002873008.1|	N5-glutamine S-adenosyl-L-methionine-dependent methyltransferase
cje0304	gi|488971365|ref|WP_002882298.1|	peptidase M48
cje0305	gi|488864314|ref|WP_002776553.1|	MULTISPECIES: hypothetical protein
cje0306	gi|488931748|ref|WP_002842823.1|	MULTISPECIES: molybdopterin adenylyltransferase
cje0307	gi|488887145|ref|WP_002799370.1|	MULTISPECIES: magnesium transporter
cje0308	gi|488971367|ref|WP_002882300.1|	ABC transporter substrate-binding protein
cje0309	gi|488946119|ref|WP_002857194.1|	glycerophosphoryl diester phosphodiesterase
cje0310	gi|488945751|ref|WP_002856826.1|	glycerophosphoryl diester phosphodiesterase
cje0311	gi|488971368|ref|WP_002882301.1|	hypothetical protein
cje0312	gi|488875192|ref|WP_002787417.1|	MULTISPECIES: ABC transporter permease
cje0313	gi|631619958|gb|KDA35727.1|	ABC transporter permease, partial
cje0314	gi|488966996|ref|WP_002878002.1|	ABC transporter permease
cje0315	gi|488972713|ref|WP_002883628.1|	spermidine/putrescine ABC transporter ATP-binding protein
cje0316	gi|503228805|ref|WP_013463466.1|	HAD-superfamily subfamily IB hydrolase
cje0317	gi|488999004|ref|WP_002909682.1|	HAD family hydrolase
cje0318	gi|488943762|ref|WP_002854837.1|	ABC transporter substrate-binding protein
cje0319	gi|488971648|ref|WP_002882579.1|	hypothetical protein
cje0320	gi|685822186|emb|CEF58724.1|	Putative periplasmic protein
cje0321	gi|488984524|ref|WP_002895314.1|	hypothetical protein
cje0322	gi|488954514|ref|WP_002865589.1|	hypothetical protein
cje0323	gi|488971650|ref|WP_002882581.1|	hypothetical protein
cje0324	gi|488955496|ref|WP_002866571.1|	adhesin
cje0325	gi|488967375|ref|WP_002878379.1|	hypothetical protein, partial
cje0326	gi|515230537|ref|WP_016818272.1|	hypothetical protein
cje0327	gi|488971652|ref|WP_002882583.1|	hypothetical protein
cje0328	gi|488971653|ref|WP_002882584.1|	hypothetical protein
cje0329	gi|488971654|ref|WP_002882585.1|	hypothetical protein
cje0330	gi|488971656|ref|WP_002882587.1|	hypothetical protein
cje0331	gi|488945645|ref|WP_002856720.1|	membrane protein
cje0332	gi|488955498|ref|WP_002866573.1|	membrane protein
cje0333	gi|488971590|ref|WP_002882522.1|	hypothetical protein
cje0334	gi|488945891|ref|WP_002856966.1|	HrcA family transcriptional regulator
cje0335	gi|488971592|ref|WP_002882524.1|	heat shock protein GrpE
cje0336	gi|488971593|ref|WP_002882525.1|	hypothetical protein
cje0337	gi|488971594|ref|WP_002882526.1|	molecular chaperone DnaK
cje0338	gi|488971596|ref|WP_002882528.1|	DNA methylase
cje0339	gi|488971598|ref|WP_002882530.1|	type I restriction endonuclease subunit S
cje0340	gi|488971600|ref|WP_002882532.1|	hypothetical protein
cje0341	gi|488971601|ref|WP_002882533.1|	DEAD/DEAH box helicase
cje0342	gi|488958270|ref|WP_002869342.1|	hypothetical protein
cje0343	gi|631616761|gb|KDA32654.1|	Zn-dependent hydrolase
cje0344	gi|488971602|ref|WP_002882534.1|	cupin
cje0345	gi|488971603|ref|WP_002882535.1|	aspartate aminotransferase
cje0346	gi|488972908|ref|WP_002883822.1|	serine acetyltransferase
cje0347	gi|488948727|ref|WP_002859802.1|	arginine decarboxylase
cje0348	gi|488972909|ref|WP_002883823.1|	histidyl-tRNA synthase
cje0349	gi|488941451|ref|WP_002852526.1|	thymidylate kinase
cje0350	gi|488972910|ref|WP_002883824.1|	phosphopantetheine adenylyltransferase
cje0351	gi|488972911|ref|WP_002883825.1|	3-octaprenyl-4-hydroxybenzoate carboxy-lyase
cje0352	gi|488972912|ref|WP_002883826.1|	flagellar basal body P-ring biosynthesis protein FlgA
cje0353	gi|515230421|ref|WP_016818251.1|	ABC transporter substrate-binding protein
cje0354	gi|488945940|ref|WP_002857015.1|	ABC transporter substrate-binding protein
cje0355	gi|488953078|ref|WP_002864153.1|	methionine ABC transporter substrate-binding protein
cje0356	gi|488972186|ref|WP_002883109.1|	methionine ABC transporter permease
cje0357	gi|488941544|ref|WP_002852619.1|	methionine ABC transporter ATP-binding protein
cje0358	gi|488972187|ref|WP_002883110.1|	valyl-tRNA synthetase
cje0359	gi|488956896|ref|WP_002867971.1|	hypothetical protein
cje0360	gi|488972189|ref|WP_002883112.1|	ATP-dependent DNA helicase
cje0361	gi|488972191|ref|WP_002883114.1|	hypothetical protein
cje0362	gi|488972192|ref|WP_002883115.1|	thiol peroxidase
cje0363	gi|488972193|ref|WP_002883116.1|	nitrate reductase catalytic subunit
cje0364	gi|488955834|ref|WP_002866909.1|	quinol dehydrogenase
cje0365	gi|488941506|ref|WP_002852581.1|	quinol dehydrogenase
cje0366	gi|488948739|ref|WP_002859814.1|	nitrate reductase
cje0367	gi|488948740|ref|WP_002859815.1|	hypothetical protein
cje0368	gi|488948741|ref|WP_002859816.1|	oxidoreductase
cje0369	gi|488948742|ref|WP_002859817.1|	hypothetical protein
cje0370	gi|488948743|ref|WP_002859818.1|	hypothetical protein
cje0371	gi|488945701|ref|WP_002856776.1|	2-oxoglutarate:acceptor oxidoreductase
cje0372	gi|515230408|ref|WP_016818248.1|	multifunctional Cca protein
cje0373	gi|488972434|ref|WP_002883352.1|	formyltetrahydrofolate deformylase
cje0374	gi|488972433|ref|WP_002883351.1|	aminotransferase
cje0375	gi|500136731|ref|WP_011812736.1|	hypothetical protein
cje0376	gi|488948748|ref|WP_002859823.1|	signal transduction histidine kinase
cje0377	gi|515230406|ref|WP_016818247.1|	hypothetical protein
cje0378	gi|488949689|ref|WP_002860764.1|	UDP-N-acetylmuramoyl-tripeptide--D-alanyl-D-alanine ligase
cje0379	gi|488972251|ref|WP_002883172.1|	2-hydroxy-6-oxohepta-2,4-dienoate hydrolase
cje0380	gi|488941547|ref|WP_002852622.1|	prevent-host-death protein
cje0381	gi|490435900|ref|WP_004306951.1|	D-alanine--D-alanine ligase
cje0382	gi|489023085|ref|WP_002933558.1|	Holliday junction DNA helicase RuvA
cje0383	gi|490435905|ref|WP_004306956.1|	ATPase
cje0384	gi|488961945|ref|WP_002872969.1|	membrane protein
cje0385	gi|488971967|ref|WP_002882895.1|	cysteinyl-tRNA synthetase
cje0386	gi|488971969|ref|WP_002882897.1|	ABC transporter permease
cje0387	gi|488971971|ref|WP_002882899.1|	diguanylate cyclase
cje0388	gi|488971972|ref|WP_002882900.1|	protease
cje0389	gi|488971974|ref|WP_002882902.1|	dihydrodipicolinate synthase
cje0390	gi|488971976|ref|WP_002882904.1|	7-alpha-hydroxysteroid dehydrogenase
cje0391	gi|488956883|ref|WP_002867958.1|	hypothetical protein
cje0392	gi|488962824|ref|WP_002873848.1|	beta-lactamase
cje0393	gi|488971977|ref|WP_002882905.1|	NAD synthetase
cje0394	gi|488971978|ref|WP_002882906.1|	tetraacyldisaccharide 4'-kinase
cje0395	gi|488971980|ref|WP_002882908.1|	threonine synthase
cje0396	gi|488971984|ref|WP_002882912.1|	3-deoxy-manno-octulosonate cytidylyltransferase
cje0397	gi|515230392|ref|WP_016818245.1|	hypothetical protein
cje0398	gi|488971414|ref|WP_002882346.1|	amino acid ABC transporter substrate-binding protein
cje0399	gi|488941454|ref|WP_002852529.1|	flagellar biosynthesis protein FliP
cje0400	gi|488971413|ref|WP_002882345.1|	N-acetylglucosamine-1-phosphate uridyltransferase
cje0401	gi|488971412|ref|WP_002882344.1|	phosphopantothenate synthase
cje0402	gi|488941464|ref|WP_002852539.1|	hypothetical protein
cje0403	gi|488941490|ref|WP_002852565.1|	UDP pyrophosphate synthase
cje0404	gi|631617614|gb|KDA33497.1|	multidrug transporter
cje0405	gi|488971409|ref|WP_002882341.1|	membrane protein
cje0406	gi|488971407|ref|WP_002882339.1|	tRNA pseudouridine synthase A
cje0407	gi|488971406|ref|WP_002882338.1|	threonine dehydratase
cje0408	gi|488971405|ref|WP_002882337.1|	CoA-binding protein
cje0409	gi|488971404|ref|WP_002882336.1|	membrane protein
cje0410	gi|488971403|ref|WP_002882335.1|	tRNA (uracil-5-)-methyltransferase
cje0411	gi|488971402|ref|WP_002882334.1|	sodium:proton antiporter
cje0412	gi|488971400|ref|WP_002882332.1|	oxidoreductase
cje0413	gi|488971399|ref|WP_002882331.1|	ankyrin
cje0414	gi|488971398|ref|WP_002882330.1|	bifunctional aconitate hydratase 2/2-methylisocitrate dehydratase
cje0415	gi|488956410|ref|WP_002867485.1|	methylated-DNA--protein-cysteine methyltransferase
cje0416	gi|488971397|ref|WP_002882329.1|	hypothetical protein
cje0417	gi|488971396|ref|WP_002882328.1|	methionyl-tRNA synthetase
cje0418	gi|488971395|ref|WP_002882327.1|	hypothetical protein
cje0419	gi|488956406|ref|WP_002867481.1|	fructose-1 6-bisphosphatase
cje0420	gi|488971394|ref|WP_002882326.1|	molybdopterin-guanine dinucleotide biosynthesis protein B
cje0421	gi|488971391|ref|WP_002882323.1|	lytic transglycosylase
cje0422	gi|488941426|ref|WP_002852501.1|	membrane protein
cje0423	gi|488945725|ref|WP_002856800.1|	glutamyl-tRNA synthetase
cje0424	gi|488971389|ref|WP_002882322.1|	metallophosphoesterase
cje0425	gi|488971387|ref|WP_002882320.1|	phosphatidylserine decarboxylase
cje0426	gi|488941566|ref|WP_002852641.1|	hypothetical protein
cje0427	gi|488971386|ref|WP_002882319.1|	hypothetical protein
cje0428	gi|488971384|ref|WP_002882317.1|	MFS transporter
cje0429	gi|488971383|ref|WP_002882316.1|	membrane protein
cje0430	gi|488941339|ref|WP_002852414.1|	membrane protein
cje0431	gi|488971382|ref|WP_002882315.1|	glutamate-1-semialdehyde aminotransferase
cje0432	gi|488971381|ref|WP_002882314.1|	hypothetical protein
cje0433	gi|488941467|ref|WP_002852542.1|	bifunctional 5,10-methylene-tetrahydrofolate dehydrogenase/ 5,10-methylene-tetrahydrofolate cyclohydrolase
cje0434	gi|488971380|ref|WP_002882313.1|	signal peptidase
cje0435	gi|488971379|ref|WP_002882312.1|	molybdopterin biosynthesis protein MoeA
cje0436	gi|488958973|ref|WP_002870028.1|	UDP-N-acetylglucosamine 1-carboxyvinyltransferase
cje0437	gi|488971377|ref|WP_002882310.1|	hypothetical protein
cje0438	gi|488957745|ref|WP_002868820.1|	para-aminobenzoate synthase
cje0439	gi|488971375|ref|WP_002882308.1|	para-aminobenzoate synthase
cje0440	gi|488971373|ref|WP_002882306.1|	integrase
cje0441	gi|488949445|ref|WP_002860520.1|	thiol:disulfide interchange protein DsbA
cje0442	gi|488972643|ref|WP_002883558.1|	dihydroneopterin aldolase
cje0443	gi|504329906|ref|WP_014517008.1|	Arylsulfotransferase, partial
cje0444	gi|489018323|ref|WP_002928836.1|	arylsulfate sulfotransferase
cje0445	gi|515230377|ref|WP_016818243.1|	protein-disulfide isomerase
cje0446	gi|488958028|ref|WP_002869103.1|	cytochrome C
cje0447	gi|503228835|ref|WP_013463496.1|	cytochrome c family protein, degenerate
cje0448	gi|488948465|ref|WP_002859540.1|	cytochrome C
cje0449	gi|488970119|ref|WP_002881066.1|	hypothetical protein
cje0450	gi|488971924|ref|WP_002882852.1|	hypothetical protein
cje0451	gi|488971926|ref|WP_002882854.1|	cell division protein
cje0452	gi|488971927|ref|WP_002882855.1|	hypothetical protein
cje0453	gi|488971929|ref|WP_002882857.1|	flagellar biosynthesis protein FlhA
cje0454	gi|488941534|ref|WP_002852609.1|	Rrf2 family transcriptional regulator
cje0455	gi|448262700|pdb|4IYL|A	Chain A, 30s Ribosomal Protein S15
cje0456	gi|488971931|ref|WP_002882859.1|	cell division protein FtsK
cje0457	gi|488971932|ref|WP_002882860.1|	lagellar hook-associated protein FlgL
cje0458	gi|488972801|ref|WP_002883715.1|	ABC transporter ATP-binding protein
cje0459	gi|515230362|ref|WP_016818238.1|	ATPase
cje0460	gi|488972816|ref|WP_002883730.1|	chemotaxis protein CheY
cje0461	gi|488972818|ref|WP_002883732.1|	3-phosphoglycerate dehydrogenase
cje0462	gi|488972819|ref|WP_002883733.1|	hypothetical protein
cje0463	gi|488972820|ref|WP_002883734.1|	30S ribosomal protein S1
cje0464	gi|488946023|ref|WP_002857098.1|	4-hydroxy-3-methylbut-2-enyl diphosphate reductase
cje0465	gi|488972338|ref|WP_002883257.1|	3-phosphoshikimate 1-carboxyvinyltransferase
cje0466	gi|488972337|ref|WP_002883256.1|	phenylalanyl-tRNA synthetase subunit beta
cje0467	gi|488972336|ref|WP_002883255.1|	phenylalanyl-tRNA synthetase subunit alpha
cje0468	gi|488946117|ref|WP_002857192.1|	hypothetical protein
cje0469	gi|488941433|ref|WP_002852508.1|	4-methyl-5(B-hydroxyethyl)-thiazole monophosphate biosynthesis protein
cje0470	gi|488945896|ref|WP_002856971.1|	hypothetical protein
cje0471	gi|488941520|ref|WP_002852595.1|	amino acid ABC transporter permease
cje0472	gi|488972334|ref|WP_002883253.1|	peptide ABC transporter ATP-binding protein
cje0473	gi|488954262|ref|WP_002865337.1|	amino acid carrier protein
cje0474	gi|488972333|ref|WP_002883252.1|	RNA methyltransferase
cje0475	gi|488956381|ref|WP_002867456.1|	alanine racemase
cje0476	gi|488972332|ref|WP_002883251.1|	hypothetical protein
cje0477	gi|488956380|ref|WP_002867455.1|	hypothetical protein
cje0478	gi|488945892|ref|WP_002856967.1|	hypothetical protein
cje0479	gi|488971890|ref|WP_002882819.1|	hypothetical protein
cje0480	gi|488971891|ref|WP_002882820.1|	hypothetical protein
cje0481	gi|488971892|ref|WP_002882821.1|	cysteine synthase
cje0482	gi|488948487|ref|WP_002859562.1|	DNA-binding protein
cje0483	gi|488971896|ref|WP_002882825.1|	CiaB protein
cje0484	gi|488942469|ref|WP_002853544.1|	hydrolase
cje0485	gi|488948488|ref|WP_002859563.1|	hypothetical protein
cje0486	gi|488971897|ref|WP_002882826.1|	carbon starvation protein CstA
cje0487	gi|488945464|ref|WP_002856539.1|	ribose-phosphate pyrophosphokinase
cje0488	gi|488942215|ref|WP_002853290.1|	amino acid ABC transporter permease
cje0489	gi|488942257|ref|WP_002853332.1|	amino acid ABC transporter permease
cje0490	gi|488954828|ref|WP_002865903.1|	amino acid ABC transporter substrate-binding protein
cje0491	gi|488954827|ref|WP_002865902.1|	ABC transporter ATP-binding protein
cje0492	gi|488954826|ref|WP_002865901.1|	chemotaxis protein CheR
cje0493	gi|488942897|ref|WP_002853972.1|	chemotaxis protein B
cje0494	gi|488942543|ref|WP_002853618.1|	ribose 5-phosphate isomerase
cje0495	gi|488942172|ref|WP_002853247.1|	membrane protein
cje0496	gi|488971573|ref|WP_002882505.1|	adenine phosphoribosyltransferase
cje0497	gi|488971572|ref|WP_002882504.1|	membrane protein
cje0498	gi|488971571|ref|WP_002882503.1|	aminopeptidase A
cje0499	gi|488943033|ref|WP_002854108.1|	GTP-binding protein YchF
cje0500	gi|488942523|ref|WP_002853598.1|	argininosuccinate lyase
cje0501	gi|488971569|ref|WP_002882501.1|	phosphoenolpyruvate carboxykinase
cje0502	gi|488971567|ref|WP_002882499.1|	biotin attachment protein
cje0503	gi|488942631|ref|WP_002853706.1|	sodium:alanine symporter
cje0504	gi|515230337|ref|WP_016818236.1|	hypothetical protein
cje0505	gi|488971584|ref|WP_002882516.1|	F0F1 ATP synthase subunit C
cje0506	gi|490436404|ref|WP_004307450.1|	hypothetical protein
cje0507	gi|488878132|ref|WP_002790357.1|	MULTISPECIES: hypothetical protein
cje0508	gi|488867334|ref|WP_002779573.1|	MULTISPECIES: hypothetical protein
cje0509	gi|488935347|ref|WP_002846422.1|	TraG-like protein, partial
cje0510	gi|488903177|ref|WP_002814255.1|	TraG-like protein, partial
cje0511	gi|488972827|ref|WP_002883741.1|	membrane protein
cje0512	gi|488972825|ref|WP_002883739.1|	2-acyl-glycerophospho-ethanolamine acyltransferase
cje0513	gi|488942192|ref|WP_002853267.1|	hypothetical protein
cje0514	gi|488971874|ref|WP_002882803.1|	amino acid ABC transporter permease
cje0515	gi|488971873|ref|WP_002882802.1|	membrane protein
cje0516	gi|488971872|ref|WP_002882801.1|	preprotein translocase subunit SecA
cje0517	gi|488971870|ref|WP_002882799.1|	membrane protein
cje0518	gi|488971868|ref|WP_002882797.1|	hypothetical protein
cje0519	gi|488971867|ref|WP_002882796.1|	helicase
cje0520	gi|488971865|ref|WP_002882794.1|	hypothetical protein
cje0521	gi|488971864|ref|WP_002882793.1|	apolipoprotein acyltransferase
cje0522	gi|488948151|ref|WP_002859226.1|	cation transporter
cje0523	gi|488971863|ref|WP_002882792.1|	putative peptidyl-arginine deiminase family protein
cje0524	gi|488971862|ref|WP_002882791.1|	hypothetical protein
cje0525	gi|488954758|ref|WP_002865833.1|	methyl-accepting chemotaxis protein (MCP) signaling domain protein, partial
cje0526	gi|488971861|ref|WP_002882790.1|	membrane protein
cje0527	gi|488971860|ref|WP_002882789.1|	phosphoribosylaminoimidazolecarboxamide formyltransferase
cje0528	gi|488971859|ref|WP_002882788.1|	molecular chaperone DnaJ
cje0529	gi|488971858|ref|WP_002882787.1|	phosphoribosylformylglycinamidine synthase
cje0530	gi|488971856|ref|WP_002882785.1|	tRNA modification GTPase TrmE
cje0531	gi|488971855|ref|WP_002882784.1|	hypothetical protein
cje0532	gi|488971854|ref|WP_002882783.1|	insertase
cje0533	gi|567318248|gb|ETJ83349.1|	membrane protein insertion efficiency factor
cje0534	gi|488942274|ref|WP_002853349.1|	ribonuclease P
cje0535	gi|488864625|ref|WP_002776864.1|	MULTISPECIES: 50S ribosomal protein L34
cje0536	gi|488942329|ref|WP_002853404.1|	diadenosine tetraphosphatase
cje0537	gi|488971853|ref|WP_002882782.1|	hypothetical protein
cje0538	gi|488971852|ref|WP_002882781.1|	hypothetical protein
cje0539	gi|488942325|ref|WP_002853400.1|	acyl-CoA thioester hydrolase
cje0540	gi|488974289|ref|WP_002885192.1|	putative periplasmic protein
cje0541	gi|631603834|gb|KDA19990.1|	hypothetical protein
cje0542	gi|504330150|ref|WP_014517252.1|	hypothetical protein
cje0543	gi|488956344|ref|WP_002867419.1|	hypothetical protein
cje0544	gi|631610477|gb|KDA26528.1|	hypothetical protein
cje0545	gi|515229426|ref|WP_016818173.1|	hemagglutinin
cje0546	gi|631610736|gb|KDA26782.1|	hypothetical protein
cje0547	gi|648217125|ref|WP_025998280.1|	hypothetical protein
cje0548	gi|648217124|ref|WP_025998279.1|	hypothetical protein
cje0549	gi|648217123|ref|WP_025998278.1|	hypothetical protein
cje0550	gi|648217122|ref|WP_025998277.1|	hypothetical protein
cje0551	gi|488972226|ref|WP_002883147.1|	tRNA methyltransferase
cje0552	gi|488972227|ref|WP_002883148.1|	hypothetical protein
cje0553	gi|488944906|ref|WP_002855981.1|	hypothetical protein
cje0554	gi|488972228|ref|WP_002883149.1|	nuclease
cje0555	gi|488972229|ref|WP_002883150.1|	aminoacyl-histidine dipeptidase
cje0556	gi|488972230|ref|WP_002883151.1|	MFS transporter
cje0557	gi|488972231|ref|WP_002883152.1|	glutamine ABC transporter substrate-binding protein
cje0558	gi|488972232|ref|WP_002883153.1|	hypothetical protein
cje0559	gi|488972233|ref|WP_002883154.1|	hypothetical protein
cje0560	gi|488972234|ref|WP_002883155.1|	hypothetical protein
cje0561	gi|488972235|ref|WP_002883156.1|	hypothetical protein
cje0562	gi|488972236|ref|WP_002883157.1|	peptidase M20
cje0563	gi|488942382|ref|WP_002853457.1|	membrane protein
cje0564	gi|685822215|emb|CEF58340.1|	putative integral membrane protein
cje0565	gi|488942281|ref|WP_002853356.1|	hypothetical protein
cje0566	gi|499361519|ref|WP_011049828.1|	hypothetical protein
cje0567	gi|488972761|ref|WP_002883676.1|	oxidoreductase
cje0568	gi|488972760|ref|WP_002883675.1|	coproporphyrinogen III oxidase
cje0569	gi|488972759|ref|WP_002883674.1|	hypothetical protein
cje0570	gi|488972758|ref|WP_002883673.1|	ornithine carbamoyltransferase
cje0571	gi|488942402|ref|WP_002853477.1|	delta-aminolevulinic acid dehydratase
cje0572	gi|488944845|ref|WP_002855920.1|	GTP cyclohydrolase
cje0573	gi|488972755|ref|WP_002883670.1|	16S rRNA methyltransferase
cje0574	gi|488972753|ref|WP_002883668.1|	hypothetical protein
cje0575	gi|488945010|ref|WP_002856085.1|	membrane protein
cje0576	gi|488972082|ref|WP_002883007.1|	LysR family transcriptional regulator
cje0577	gi|488972083|ref|WP_002883008.1|	RNA polymerase sigma factor RpoD
cje0578	gi|488972085|ref|WP_002883010.1|	phosphoglycerate mutase
cje0579	gi|488972087|ref|WP_002883012.1|	membrane protein
cje0580	gi|488945294|ref|WP_002856369.1|	hypothetical protein
cje0581	gi|488945232|ref|WP_002856307.1|	ATPase AAA
cje0582	gi|488944972|ref|WP_002856047.1|	radical SAM protein
cje0583	gi|488945116|ref|WP_002856191.1|	membrane protein
cje0584	gi|488972092|ref|WP_002883017.1|	3-dehydroquinate synthase
cje0585	gi|488972094|ref|WP_002883019.1|	potassium transporter TrkA
cje0586	gi|488972095|ref|WP_002883020.1|	queuine tRNA-ribosyltransferase
cje0587	gi|488972097|ref|WP_002883022.1|	magnesium transporter CorA
cje0588	gi|488971556|ref|WP_002882488.1|	hypothetical protein
cje0589	gi|488971555|ref|WP_002882487.1|	30S ribosomal protein S15
cje0590	gi|488971553|ref|WP_002882485.1|	recombinase XerC
cje0591	gi|488923685|ref|WP_002834760.1|	MULTISPECIES: mobilization protein
cje0592	gi|515229366|ref|WP_016818169.1|	hypothetical protein
cje0593	gi|488972173|ref|WP_002883096.1|	hypothetical protein
cje0594	gi|488972174|ref|WP_002883097.1|	hypothetical protein
cje0595	gi|488867449|ref|WP_002779688.1|	MULTISPECIES: hypothetical protein
cje0596	gi|488972175|ref|WP_002883098.1|	BdrR
cje0597	gi|488950445|ref|WP_002861520.1|	hypothetical protein
cje0598	gi|488972176|ref|WP_002883099.1|	hypothetical protein
cje0599	gi|488972177|ref|WP_002883100.1|	hypothetical protein
cje0600	gi|648217120|ref|WP_025998275.1|	recombinase
cje0601	gi|488902522|ref|WP_002813602.1|	MULTISPECIES: Cro/Cl family transcriptional regulator
cje0602	gi|488972183|ref|WP_002883106.1|	hypothetical protein
cje0603	gi|488923609|ref|WP_002834684.1|	UV damage repair protein, ImpB/MucB/SamB family
cje0604	gi|488890074|ref|WP_002801993.1|	UV damage repair protein, ImpB/MucB/SamB family
cje0605	gi|488972184|ref|WP_002883107.1|	hypothetical protein
cje0606	gi|488972898|ref|WP_002883812.1|	hypothetical protein
cje0607	gi|488972897|ref|WP_002883811.1|	hypothetical protein
cje0608	gi|488867340|ref|WP_002779579.1|	hypothetical protein
cje0609	gi|488972890|ref|WP_002883804.1|	hypothetical protein
cje0610	gi|488972408|ref|WP_002883326.1|	hypothetical protein
cje0611	gi|488972407|ref|WP_002883325.1|	hypothetical protein
cje0612	gi|488881173|ref|WP_002793398.1|	MULTISPECIES: hypothetical protein
cje0613	gi|488972638|ref|WP_002883553.1|	hypothetical protein
cje0614	gi|488972636|ref|WP_002883551.1|	plasmid stabilization protein
cje0615	gi|488935347|ref|WP_002846422.1|	TraG-like protein, partial
cje0616	gi|488903177|ref|WP_002814255.1|	TraG-like protein, partial
cje0617	gi|488972215|ref|WP_002883137.1|	hypothetical protein
cje0618	gi|200004500|gb|EDZ04984.1|	hypothetical protein
cje0619	gi|488956923|ref|WP_002867998.1|	hypothetical protein
cje0620	gi|489002871|ref|WP_002913500.1|	hypothetical protein
cje0621	gi|488972683|ref|WP_002883598.1|	hypothetical protein
cje0622	gi|499361547|ref|WP_011049856.1|	lysozyme
cje0623	gi|488956935|ref|WP_002868010.1|	hypothetical protein
cje0624	gi|488973059|ref|WP_002883973.1|	hypothetical protein
cje0625	gi|488972545|ref|WP_002883461.1|	hypothetical protein
cje0626	gi|648217172|ref|WP_025998327.1|	hypothetical protein
cje0627	gi|488972543|ref|WP_002883459.1|	DNA-binding protein
cje0628	gi|488972542|ref|WP_002883458.1|	hypothetical protein
cje0629	gi|488972215|ref|WP_002883137.1|	hypothetical protein
cje0630	gi|631606582|gb|KDA22706.1|	hypothetical protein
cje0631	gi|488972593|ref|WP_002883509.1|	hypothetical protein
cje0632	gi|488956066|ref|WP_002867141.1|	hypothetical protein
cje0633	gi|499361547|ref|WP_011049856.1|	lysozyme
cje0634	gi|488973025|ref|WP_002883939.1|	hypothetical protein
cje0635	gi|515230956|ref|WP_016818324.1|	hypothetical protein
cje0636	gi|488950476|ref|WP_002861551.1|	hypothetical protein
cje0637	gi|488950477|ref|WP_002861552.1|	hypothetical protein
cje0638	gi|488950476|ref|WP_002861551.1|	hypothetical protein
cje0639	gi|515230949|ref|WP_016818321.1|	hypothetical protein
cje0640	gi|515230947|ref|WP_016818320.1|	hypothetical protein
cje0641	gi|515230944|ref|WP_016818319.1|	hypothetical protein
cje0642	gi|488972624|ref|WP_002883539.1|	hypothetical protein
cje0643	gi|488991528|ref|WP_002902284.1|	hypothetical protein
cje0644	gi|648217171|ref|WP_025998326.1|	hypothetical protein
cje0645	gi|488972620|ref|WP_002883535.1|	hypothetical protein
cje0646	gi|490436472|ref|WP_004307518.1|	hypothetical protein
cje0647	gi|515230938|ref|WP_016818317.1|	hypothetical protein
cje0648	gi|488867321|ref|WP_002779560.1|	MULTISPECIES: hypothetical protein
cje0649	gi|488972593|ref|WP_002883509.1|	hypothetical protein
cje0650	gi|648217118|ref|WP_025998273.1|	hypothetical protein
cje0651	gi|488971851|ref|WP_002882780.1|	hypothetical protein
cje0652	gi|488971850|ref|WP_002882779.1|	hypothetical protein
cje0653	gi|488867423|ref|WP_002779662.1|	MULTISPECIES: hypothetical protein
cje0654	gi|488971849|ref|WP_002882778.1|	aspartyl/glutamyl-tRNA(Asn/Gln) amidotransferase subunit B (Asp/Glu-ADT subunit B)
cje0655	gi|488867421|ref|WP_002779660.1|	MULTISPECIES: type VI secretion protein
cje0656	gi|488867420|ref|WP_002779659.1|	MULTISPECIES: type VI secretion protein
cje0657	gi|488971848|ref|WP_002882777.1|	nucleobase:cation symporter
cje0658	gi|488888505|ref|WP_002800584.1|	MULTISPECIES: type VI secretion protein
cje0659	gi|488888503|ref|WP_002800582.1|	MULTISPECIES: type VI secretion protein
cje0660	gi|488867416|ref|WP_002779655.1|	MULTISPECIES: hypothetical protein
cje0661	gi|488867415|ref|WP_002779654.1|	MULTISPECIES: type VI secretion protein
cje0662	gi|488867414|ref|WP_002779653.1|	MULTISPECIES: type VI secretion protein
cje0663	gi|488867413|ref|WP_002779652.1|	type VI secretion protein VgrG
cje0664	gi|488950487|ref|WP_002861562.1|	hypothetical protein
cje0665	gi|488972957|ref|WP_002883871.1|	hypothetical protein, partial
cje0666	gi|488867494|ref|WP_002779733.1|	hypothetical protein
cje0667	gi|488867493|ref|WP_002779732.1|	MULTISPECIES: hypothetical protein
cje0668	gi|489003118|ref|WP_002913744.1|	hypothetical protein, partial
cje0669	gi|488867486|ref|WP_002779725.1|	hypothetical protein
cje0670	gi|515230157|ref|WP_016818220.1|	hypothetical protein
cje0671	gi|488972952|ref|WP_002883866.1|	hypothetical protein
cje0672	gi|488951871|ref|WP_002862946.1|	hypothetical protein
cje0673	gi|488869795|ref|WP_002782034.1|	MULTISPECIES: hypothetical protein
cje0674	gi|488878828|ref|WP_002791053.1|	MULTISPECIES: hypothetical protein
cje0675	gi|488972746|ref|WP_002883661.1|	hypothetical protein
cje0676	gi|488867413|ref|WP_002779652.1|	type VI secretion protein VgrG
cje0677	gi|490435852|ref|WP_004306904.1|	hypothetical protein
cje0678	gi|490435853|ref|WP_004306905.1|	hypothetical protein
cje0679	gi|490435854|ref|WP_004306906.1|	hypothetical protein
cje0680	gi|489003118|ref|WP_002913744.1|	hypothetical protein, partial
cje0681	gi|488886373|ref|WP_002798598.1|	hypothetical protein, partial
cje0682	gi|515230167|ref|WP_016818223.1|	hypothetical protein
cje0683	gi|488867484|ref|WP_002779723.1|	MULTISPECIES: hypothetical protein
cje0684	gi|488976001|ref|WP_002886888.1|	hypothetical protein
cje0685	gi|488972867|ref|WP_002883781.1|	hypothetical protein
cje0686	gi|488972952|ref|WP_002883866.1|	hypothetical protein
cje0687	gi|488951871|ref|WP_002862946.1|	hypothetical protein
cje0688	gi|488869795|ref|WP_002782034.1|	MULTISPECIES: hypothetical protein
cje0689	gi|488878828|ref|WP_002791053.1|	MULTISPECIES: hypothetical protein
cje0690	gi|488972746|ref|WP_002883661.1|	hypothetical protein
cje0691	gi|565622699|ref|WP_023890478.1|	type VI secretion protein VgrG
cje0692	gi|515230207|ref|WP_016818225.1|	hypothetical protein
cje0693	gi|488965453|ref|WP_002876473.1|	hypothetical protein
cje0694	gi|488972654|ref|WP_002883569.1|	hypothetical protein
cje0695	gi|488972272|ref|WP_002883192.1|	hypothetical protein
cje0696	gi|488972271|ref|WP_002883191.1|	hypothetical protein
cje0697	gi|488876139|ref|WP_002788364.1|	hypothetical protein
cje0698	gi|488972268|ref|WP_002883188.1|	hypothetical protein
cje0699	gi|631612285|gb|KDA28260.1|	vgrG protein
cje0700	gi|648217137|ref|WP_025998292.1|	hypothetical protein
cje0701	gi|488889537|ref|WP_002801461.1|	MULTISPECIES: hypothetical protein
cje0702	gi|488972061|ref|WP_002882987.1|	hypothetical protein
cje0703	gi|488972057|ref|WP_002882983.1|	hypothetical protein
cje0704	gi|488972055|ref|WP_002882981.1|	hypothetical protein
cje0705	gi|488972054|ref|WP_002882980.1|	hypothetical protein
cje0706	gi|488962047|ref|WP_002873071.1|	hypothetical protein
cje0707	gi|488972053|ref|WP_002882979.1|	hypothetical protein
cje0708	gi|488972051|ref|WP_002882977.1|	hypothetical protein
cje0709	gi|515229713|ref|WP_016818207.1|	hypothetical protein
cje0710	gi|488972049|ref|WP_002882975.1|	hypothetical protein
cje0711	gi|488965837|ref|WP_002876853.1|	membrane protein
cje0712	gi|488972534|ref|WP_002883451.1|	cytochrome C biogenesis protein
cje0713	gi|488941890|ref|WP_002852965.1|	amino acid ABC transporter ATP-binding protein
cje0714	gi|488942524|ref|WP_002853599.1|	branched-chain amino acid ABC transporter ATP-binding protein
cje0715	gi|515229710|ref|WP_016818204.1|	branched-chain amino acid ABC transporter permease
cje0716	gi|488941877|ref|WP_002852952.1|	branched-chain amino acid ABC transporter permease
cje0717	gi|488942830|ref|WP_002853905.1|	branched-chain amino acid ABC transporter substrate-binding protein
cje0718	gi|515229709|ref|WP_016818203.1|	branched-chain amino acid ABC transporter substrate-binding protein
cje0719	gi|488971722|ref|WP_002882652.1|	cytochrome C
cje0720	gi|488971721|ref|WP_002882651.1|	hypothetical protein
cje0721	gi|488941844|ref|WP_002852919.1|	membrane protein
cje0722	gi|488971720|ref|WP_002882650.1|	aspartate-semialdehyde dehydrogenase
cje0723	gi|488971719|ref|WP_002882649.1|	ATPase AAA
cje0724	gi|488950681|ref|WP_002861756.1|	hypothetical protein
cje0725	gi|488971716|ref|WP_002882646.1|	hypothetical protein
cje0726	gi|488971715|ref|WP_002882645.1|	DNA gyrase subunit A
cje0727	gi|488971714|ref|WP_002882644.1|	phosphoribosyltransferase
cje0728	gi|488971713|ref|WP_002882643.1|	membrane protein
cje0729	gi|488971712|ref|WP_002882642.1|	elongation factor 4
cje0730	gi|488971711|ref|WP_002882641.1|	multidrug transporter
cje0731	gi|488871080|ref|WP_002783305.1|	MULTISPECIES: hemolysin D
cje0732	gi|488942964|ref|WP_002854039.1|	hypothetical protein
cje0733	gi|488971710|ref|WP_002882640.1|	multidrug transporter
cje0734	gi|488971709|ref|WP_002882639.1|	adenylosuccinate lyase
cje0735	gi|488971708|ref|WP_002882638.1|	arginyl-tRNA-protein transferase
cje0736	gi|488950691|ref|WP_002861766.1|	hypothetical protein
cje0737	gi|488969797|ref|WP_002880746.1|	acetyl-CoA carboxylase subunit alpha
cje0738	gi|488949096|ref|WP_002860171.1|	cell division protein FtsW
cje0739	gi|488971707|ref|WP_002882637.1|	UDP-diphospho-muramoylpentapeptide beta-N- acetylglucosaminyltransferase
cje0740	gi|648217135|ref|WP_025998290.1|	hypothetical protein
cje0741	gi|488959534|ref|WP_002870574.1|	MFS transporter
cje0742	gi|488959534|ref|WP_002870574.1|	MFS transporter
cje0743	gi|488959534|ref|WP_002870574.1|	MFS transporter
cje0744	gi|488971706|ref|WP_002882636.1|	thiamine-phosphate pyrophosphorylase
cje0745	gi|488971705|ref|WP_002882635.1|	thiamine biosynthesis protein ThiH
cje0746	gi|488971704|ref|WP_002882634.1|	hypothetical protein
cje0747	gi|488971703|ref|WP_002882633.1|	DNA methyltransferase
cje0748	gi|488971701|ref|WP_002882631.1|	thiazole synthase
cje0749	gi|488971699|ref|WP_002882629.1|	thiamine biosynthesis protein ThiF
cje0750	gi|488941932|ref|WP_002853007.1|	thiamine biosynthesis protein
cje0751	gi|488971697|ref|WP_002882627.1|	succinyl-diaminopimelate desuccinylase
cje0752	gi|488944825|ref|WP_002855900.1|	lysine transporter LysE
cje0753	gi|488971696|ref|WP_002882626.1|	NAD-dependent deacetylase
cje0754	gi|488971695|ref|WP_002882625.1|	DNA strand exchange inhibitor protein
cje0755	gi|488893870|ref|WP_002805008.1|	MULTISPECIES: membrane protein
cje0756	gi|488971694|ref|WP_002882624.1|	UDP-N-acetylmuramate--alanine ligase
cje0757	gi|488971693|ref|WP_002882623.1|	sulfatase
cje0758	gi|488971692|ref|WP_002882622.1|	carbon-nitrogen hydrolase
cje0759	gi|488941959|ref|WP_002853034.1|	exodeoxyribonuclease VII, small subunit, putative
cje0760	gi|488971691|ref|WP_002882621.1|	inosine 5'-monophosphate dehydrogenase
cje0761	gi|488971690|ref|WP_002882620.1|	aspartyl/glutamyl-tRNA amidotransferase subunit A
cje0762	gi|488971689|ref|WP_002882619.1|	isoleucyl-tRNA synthase
cje0763	gi|488971688|ref|WP_002882618.1|	competence damage-inducible protein A
cje0764	gi|631622450|gb|KDA37871.1|	acetyltransferase, partial
cje0765	gi|488963933|ref|WP_002874957.1|	acetyltransferase
cje0766	gi|488971687|ref|WP_002882617.1|	NAD(P)H-dependent oxidoreductase
cje0767	gi|488971686|ref|WP_002882616.1|	nitroreductase
cje0768	gi|488971685|ref|WP_002882615.1|	CDP-diacylglycerol--glycerol-3-phosphate 3-phosphatidyltransferase
cje0769	gi|488901788|ref|WP_002812870.1|	MULTISPECIES: zinc metalloprotease
cje0770	gi|488971684|ref|WP_002882614.1|	hypothetical protein
cje0771	gi|488955020|ref|WP_002866095.1|	sugar phosphate isomerase
cje0772	gi|489026276|ref|WP_002936684.1|	sugar phosphate isomerase
cje0773	gi|488971682|ref|WP_002882613.1|	MFS transporter
cje0774	gi|488950721|ref|WP_002861796.1|	membrane protein
cje0775	gi|488971679|ref|WP_002882610.1|	MFS transporter
cje0776	gi|488901786|ref|WP_002812868.1|	MULTISPECIES: 30S ribosomal protein S6
cje0777	gi|488971678|ref|WP_002882609.1|	single-stranded DNA-binding protein
cje0778	gi|488941957|ref|WP_002853032.1|	30S ribosomal protein S18
cje0779	gi|488955023|ref|WP_002866098.1|	Lon protease
cje0780	gi|488971677|ref|WP_002882608.1|	hypothetical protein
cje0781	gi|488941907|ref|WP_002852982.1|	flagellar assembly protein FliW
cje0782	gi|488971675|ref|WP_002882606.1|	pyrroline-5-carboxylate reductase
cje0783	gi|488944747|ref|WP_002855822.1|	transformation system protein
cje0784	gi|488971674|ref|WP_002882605.1|	hypothetical protein
cje0785	gi|488949118|ref|WP_002860193.1|	hypothetical protein
cje0786	gi|488971673|ref|WP_002882604.1|	uroporphyrinogen-III synthase
cje0787	gi|488971672|ref|WP_002882603.1|	thiamine-phosphate pyrophosphorylase
cje0788	gi|488971671|ref|WP_002882602.1|	phosphomethylpyrimidine kinase
cje0789	gi|488971670|ref|WP_002882601.1|	nuclease
cje0790	gi|488971669|ref|WP_002882600.1|	ATP-binding protein
cje0791	gi|488971668|ref|WP_002882599.1|	transcription-repair coupling factor
cje0792	gi|488948068|ref|WP_002859143.1|	hypothetical protein
cje0793	gi|488941829|ref|WP_002852904.1|	peptidase M24
cje0794	gi|488971667|ref|WP_002882598.1|	folylpolyglutamate synthase
cje0795	gi|488947075|ref|WP_002858150.1|	hypothetical protein
cje0796	gi|488971666|ref|WP_002882597.1|	hypothetical protein
cje0797	gi|488971664|ref|WP_002882595.1|	leucyl-tRNA synthetase
cje0798	gi|488971662|ref|WP_002882593.1|	preprotein translocase subunit SecF
cje0799	gi|488971659|ref|WP_002882590.1|	preprotein translocase subunit SecD
cje0800	gi|488874121|ref|WP_002786346.1|	MULTISPECIES: preprotein translocase subunit YajC
cje0801	gi|488971657|ref|WP_002882588.1|	apolipoprotein N-acyltransferase, partial
cje0802	gi|488948062|ref|WP_002859137.1|	S-adenosylmethionine synthetase
cje0803	gi|488972517|ref|WP_002883434.1|	serine/threonine transporter SstT
cje0804	gi|488972516|ref|WP_002883433.1|	aspartate carbamoyltransferase
cje0805	gi|488972515|ref|WP_002883432.1|	oligoendopeptidase F
cje0806	gi|488956123|ref|WP_002867198.1|	hypothetical protein
cje0807	gi|488972514|ref|WP_002883431.1|	ATP-dependent DNA helicase
cje0808	gi|488972511|ref|WP_002883429.1|	tRNA pseudouridine synthase B
cje0809	gi|488941779|ref|WP_002852854.1|	carbon storage regulator
cje0810	gi|488972505|ref|WP_002883423.1|	4-diphosphocytidyl-2C-methyl-D-erythritol kinase
cje0811	gi|488949132|ref|WP_002860207.1|	single-stranded DNA-binding protein
cje0812	gi|488949133|ref|WP_002860208.1|	thioredoxin
cje0813	gi|488949134|ref|WP_002860209.1|	ATP-dependent Clp protease ClpS
cje0814	gi|515229704|ref|WP_016818198.1|	ATP-dependent Clp protease ClpA
cje0815	gi|488942891|ref|WP_002853966.1|	leucyl/phenylalanyl-tRNA--protein transferase
cje0816	gi|488971997|ref|WP_002882925.1|	chemotaxis protein
cje0817	gi|488971998|ref|WP_002882926.1|	membrane protein
cje0818	gi|488942538|ref|WP_002853613.1|	methionine sulfoxide reductase B
cje0819	gi|488942783|ref|WP_002853858.1|	hypothetical protein
cje0820	gi|488942917|ref|WP_002853992.1|	CDP-diacylglycerol--serine O-phosphatidyltransferase
cje0821	gi|631606276|gb|KDA22404.1|	phosphatidylserine decarboxylase
cje0822	gi|488971999|ref|WP_002882927.1|	cell division protein FtsH
cje0823	gi|488941582|ref|WP_002852657.1|	50S ribosomal protein L11 methyltransferase
cje0824	gi|488955059|ref|WP_002866134.1|	chemotaxis protein CheY
cje0825	gi|488941796|ref|WP_002852871.1|	membrane protein
cje0826	gi|488972004|ref|WP_002882931.1|	UDP-GlcNAc C4,6 dehydratase
cje0827	gi|488972006|ref|WP_002882933.1|	aminotransferase DegT
cje0828	gi|515229703|ref|WP_016818197.1|	acetyltransferase
cje0829	gi|488972008|ref|WP_002882935.1|	UDP-galactose phosphate transferase
cje0830	gi|488972010|ref|WP_002882937.1|	glycosyl transferase family 1
cje0831	gi|488972011|ref|WP_002882938.1|	peptide-binding protein
cje0832	gi|488972012|ref|WP_002882939.1|	glycosyl transferase family 1
cje0833	gi|488972013|ref|WP_002882940.1|	glucosyltransferase
cje0834	gi|515229702|ref|WP_016818196.1|	glycosyl transferase family 1
cje0835	gi|488972344|ref|WP_002883263.1|	ABC transporter ATP-binding protein
cje0836	gi|488972346|ref|WP_002883265.1|	UDP-galactose-4-epimerase
cje0837	gi|75911825|gb|ABA29511.1|	hypothetical protein
cje0838	gi|488972348|ref|WP_002883267.1|	glycosyl transferase family 1
cje0839	gi|488972349|ref|WP_002883268.1|	lauroyl acyltransferase
cje0840	gi|488972350|ref|WP_002883269.1|	glycosyl transferase family 2
cje0841	gi|294715368|gb|ADF30795.1|	putative galactosyltransferase
cje0842	gi|515229700|ref|WP_016818194.1|	beta-1,4-N-acetylgalactosaminyltransferase
cje0843	gi|631611919|gb|KDA27902.1|	beta-1,3 galactosyltransferase
cje0844	gi|15718503|gb|AAL06003.1|AF401529_6	truncated beta-1,3-galactosyltransferase
cje0845	gi|488972038|ref|WP_002882964.1|	alpha-2,3 sialyltransferase
cje0846	gi|488972038|ref|WP_002882964.1|	alpha-2,3 sialyltransferase
cje0847	gi|488972037|ref|WP_002882963.1|	polyhydroxyalkanoate synthesis repressor PhaR
cje0848	gi|488972036|ref|WP_002882962.1|	UDP-N-acetylglucosamine 2-epimerase
cje0849	gi|488972034|ref|WP_002882960.1|	beta-1,4-N-acetylgalactosaminyltransferase
cje0850	gi|488957942|ref|WP_002869017.1|	N-acylneuraminate cytidylyltransferase
cje0851	gi|488972033|ref|WP_002882959.1|	acetyltransferase
cje0852	gi|488957940|ref|WP_002869015.1|	glucosyltransferase
cje0853	gi|488927996|ref|WP_002839071.1|	MULTISPECIES: ADP-heptose--LPS heptosyltransferase
cje0854	gi|488957938|ref|WP_002869013.1|	lipooligosaccharide biosynthesis glycosyltransferase
cje0855	gi|488957937|ref|WP_002869012.1|	phosphoheptose isomerase
cje0856	gi|488972028|ref|WP_002882955.1|	cytochrome C biogenesis protein CcdA
cje0857	gi|488972027|ref|WP_002882954.1|	ADP-L-glycero-D-manno-heptose-6-epimerase
cje0858	gi|488972026|ref|WP_002882953.1|	D,D-heptose 1,7-bisphosphate phosphatase
cje0859	gi|488941687|ref|WP_002852762.1|	cytochrome C
cje0860	gi|488941723|ref|WP_002852798.1|	cytochrome C oxidase subunit II
cje0861	gi|488972024|ref|WP_002882951.1|	putative cation-transporting ATPase
cje0862	gi|488941777|ref|WP_002852852.1|	transcription termination factor Rho
cje0863	gi|488947272|ref|WP_002858347.1|	DNA polymerase III subunit gamma/tau
cje0864	gi|488972023|ref|WP_002882950.1|	spermidine dehydrogenase
cje0865	gi|488983848|ref|WP_002894644.1|	copper-translocating P-type ATPase
cje0866	gi|488971879|ref|WP_002882808.1|	hypothetical protein
cje0867	gi|488971881|ref|WP_002882810.1|	cation transporter
cje0868	gi|488920536|ref|WP_002831611.1|	MULTISPECIES: hypothetical protein
cje0869	gi|490435639|ref|WP_004306693.1|	membrane protein
cje0870	gi|489003871|ref|WP_002914489.1|	membrane protein
cje0871	gi|489017215|ref|WP_002927732.1|	lactate dehydrogenase
cje0872	gi|488911432|ref|WP_002822507.1|	MULTISPECIES: membrane protein
cje0873	gi|488911430|ref|WP_002822505.1|	MULTISPECIES: hypothetical protein
cje0874	gi|490435640|ref|WP_004306694.1|	hypothetical protein
cje0875	gi|490435641|ref|WP_004306695.1|	peptidylprolyl isomerase
cje0876	gi|488868364|ref|WP_002780603.1|	MULTISPECIES: transcriptional regulator
cje0877	gi|488941667|ref|WP_002852742.1|	multidrug transporter
cje0878	gi|488985909|ref|WP_002896692.1|	multidrug transporter
cje0879	gi|489020193|ref|WP_002930695.1|	arginyl-tRNA synthetase
cje0880	gi|489020194|ref|WP_002930696.1|	preprotein translocase subunit TatA
cje0881	gi|490435642|ref|WP_004306696.1|	guanylate kinase
cje0882	gi|515229649|ref|WP_016818190.1|	highly acidic protein
cje0883	gi|488941637|ref|WP_002852712.1|	flagellar biosynthesis protein FliR
cje0884	gi|488941732|ref|WP_002852807.1|	ABC transporter ATP-binding protein
cje0885	gi|488972148|ref|WP_002883072.1|	elongation factor Ts
cje0886	gi|488942380|ref|WP_002853455.1|	30S ribosomal protein S2
cje0887	gi|488972147|ref|WP_002883071.1|	SAM-dependent methyltransferase
cje0888	gi|488972146|ref|WP_002883070.1|	cytochrome C
cje0889	gi|488941683|ref|WP_002852758.1|	ubiquinol cytochrome C oxidoreductase
cje0890	gi|488941805|ref|WP_002852880.1|	ubiquinol cytochrome C oxidoreductase
cje0891	gi|488972145|ref|WP_002883069.1|	arsenic transporter
cje0892	gi|488972144|ref|WP_002883068.1|	tRNA uridine 5-carboxymethylaminomethyl modification protein
cje0893	gi|488962900|ref|WP_002873924.1|	PAS sensor protein
cje0894	gi|515229635|ref|WP_016818189.1|	biotin synthase
cje0895	gi|488877852|ref|WP_002790077.1|	MULTISPECIES: PAS sensor protein
cje0896	gi|488971289|ref|WP_002882222.1|	C4-dicarboxylate ABC transporter
cje0897	gi|488971288|ref|WP_002882221.1|	hypothetical protein
cje0898	gi|488971287|ref|WP_002882220.1|	phosphate permease
cje0899	gi|488971286|ref|WP_002882219.1|	dihydroorotase
cje0900	gi|488971285|ref|WP_002882218.1|	glycerol-3-phosphate dehydrogenase
cje0901	gi|488945058|ref|WP_002856133.1|	glutamyl-tRNA amidotransferase subunit B
cje0902	gi|488944916|ref|WP_002855991.1|	S-ribosylhomocysteinase
cje0903	gi|488971284|ref|WP_002882217.1|	2-oxobutyrate oxidase
cje0904	gi|488971283|ref|WP_002882216.1|	ABC transporter substrate-binding protein
cje0905	gi|488971282|ref|WP_002882215.1|	5-methyltetrahydropteroyltriglutamate--homocysteine methyltransferase
cje0906	gi|488948208|ref|WP_002859283.1|	5,10-methylenetetrahydrofolate reductase
cje0907	gi|488941781|ref|WP_002852856.1|	membrane protein
cje0908	gi|488941675|ref|WP_002852750.1|	F0F1 ATP synthase subunit A
cje0909	gi|488957495|ref|WP_002868570.1|	DNA repair protein RadA
cje0910	gi|488941765|ref|WP_002852840.1|	cell division protein FtsY
cje0911	gi|488971281|ref|WP_002882214.1|	thioredoxin
cje0912	gi|488942754|ref|WP_002853829.1|	ribonuclease
cje0913	gi|488971279|ref|WP_002882212.1|	membrane protein
cje0914	gi|488971277|ref|WP_002882210.1|	ribonuclease BN
cje0915	gi|488971276|ref|WP_002882209.1|	FAD-binding protein
cje0916	gi|488971275|ref|WP_002882208.1|	hypothetical protein
cje0917	gi|488971273|ref|WP_002882206.1|	membrane protein
cje0918	gi|488942537|ref|WP_002853612.1|	hypothetical protein
cje0919	gi|488971272|ref|WP_002882205.1|	laccase
cje0920	gi|488971271|ref|WP_002882204.1|	riboflavin synthase subunit alpha
cje0921	gi|488971270|ref|WP_002882203.1|	hypothetical protein
cje0922	gi|488914198|ref|WP_002825273.1|	MULTISPECIES: molecular chaperone GroES
cje0923	gi|488942385|ref|WP_002853460.1|	molecular chaperone GroEL
cje0924	gi|488971268|ref|WP_002882201.1|	sensor histidine kinase
cje0925	gi|488971267|ref|WP_002882200.1|	chemotaxis protein CheY
cje0926	gi|488948219|ref|WP_002859294.1|	putative iron-binding protein
cje0927	gi|488948220|ref|WP_002859295.1|	CopG family transcriptional regulator
cje0928	gi|488971266|ref|WP_002882199.1|	ATPase
cje0929	gi|488865212|ref|WP_002777451.1|	MULTISPECIES: chemotaxis protein CheY
cje0930	gi|488971265|ref|WP_002882198.1|	serine protease
cje0931	gi|488971264|ref|WP_002882197.1|	cobalamin ABC transporter permease
cje0932	gi|488942860|ref|WP_002853935.1|	MerR family transcriptional regulator
cje0933	gi|631601241|gb|KDA17440.1|	potassium transporter
cje0934	gi|488954285|ref|WP_002865360.1|	hypothetical protein
cje0935	gi|488971263|ref|WP_002882196.1|	HAD family hydrolase
cje0936	gi|488971262|ref|WP_002882195.1|	glycyl-tRNA synthetase subunit beta
cje0937	gi|488971261|ref|WP_002882194.1|	peptidase M23
cje0938	gi|488971260|ref|WP_002882193.1|	hypothetical protein
cje0939	gi|488971259|ref|WP_002882192.1|	exopolyphosphatase
cje0940	gi|488957481|ref|WP_002868556.1|	pyridoxine 5'-phosphate synthase
cje0941	gi|488965778|ref|WP_002876794.1|	4-hydroxythreonine-4-phosphate dehydrogenase
cje0942	gi|549779665|ref|WP_022552343.1|	hypothetical protein
cje0943	gi|549779667|ref|WP_022552344.1|	hypothetical protein
cje0944	gi|488965775|ref|WP_002876792.1|	MFS transporter
cje0945	gi|488965774|ref|WP_002876791.1|	hypothetical protein
cje0946	gi|488971257|ref|WP_002882190.1|	uroporphyrinogen decarboxylase
cje0947	gi|488894572|ref|WP_002805699.1|	MULTISPECIES: radical SAM protein
cje0948	gi|488971256|ref|WP_002882189.1|	membrane protein
cje0949	gi|488971255|ref|WP_002882188.1|	excinuclease ABC subunit C
cje0950	gi|488971254|ref|WP_002882187.1|	hypothetical protein
cje0951	gi|488942125|ref|WP_002853200.1|	hypothetical protein
cje0952	gi|488971253|ref|WP_002882186.1|	GMP synthase
cje0953	gi|488971252|ref|WP_002882185.1|	hypothetical protein
cje0954	gi|488971251|ref|WP_002882184.1|	phosphoribosylamine--glycine ligase
cje0955	gi|488944738|ref|WP_002855813.1|	RDD family, putative
cje0956	gi|488971250|ref|WP_002882183.1|	hypothetical protein
cje0957	gi|488971249|ref|WP_002882182.1|	polynucleotide phosphorylase
cje0958	gi|488971248|ref|WP_002882181.1|	DNA glycosylase
cje0959	gi|488945289|ref|WP_002856364.1|	tautomerase
cje0960	gi|488942883|ref|WP_002853958.1|	membrane protein
cje0961	gi|515229575|ref|WP_016818184.1|	MFS transporter
cje0962	gi|488942095|ref|WP_002853170.1|	phosphotyrosine protein phosphatase
cje0963	gi|488972919|ref|WP_002883833.1|	membrane protein
cje0964	gi|488972918|ref|WP_002883832.1|	molecular chaperone DnaJ
cje0965	gi|488972917|ref|WP_002883831.1|	chemotaxis protein CheY
cje0966	gi|488972916|ref|WP_002883830.1|	sensor histidine kinase
cje0967	gi|488984108|ref|WP_002894902.1|	recombinase RecR
cje0968	gi|488942980|ref|WP_002854055.1|	hydrogenase
cje0969	gi|488949395|ref|WP_002860470.1|	quinone-reactive Ni/Fe-hydrogenase B-type cytochrome subunit
cje0970	gi|488958012|ref|WP_002869087.1|	hydrogenase 2 large subunit
cje0971	gi|488942120|ref|WP_002853195.1|	quinone-reactive Ni/Fe-hydrogenase small chain
cje0972	gi|488971416|ref|WP_002882348.1|	FAD-dependent cmnm(5)s(2)U34 oxidoreductase
cje0973	gi|488971417|ref|WP_002882349.1|	N-acetylmuramoyl-L-alanine amidase
cje0974	gi|488971418|ref|WP_002882350.1|	2-nitropropane dioxygenase
cje0975	gi|488971419|ref|WP_002882351.1|	tyrosyl-tRNA synthetase
cje0976	gi|488971420|ref|WP_002882352.1|	potassium-transporting ATPase subunit C
cje0977	gi|504329973|ref|WP_014517075.1|	excisionase
cje0978	gi|488942974|ref|WP_002854049.1|	uridylate kinase
cje0979	gi|488971421|ref|WP_002882353.1|	peptidase M23
cje0980	gi|488942547|ref|WP_002853622.1|	cell division protein FtsX
cje0981	gi|488942459|ref|WP_002853534.1|	ABC transporter ATP-binding protein
cje0982	gi|488971422|ref|WP_002882354.1|	tRNA (guanine-N(7)-)-methyltransferase
cje0983	gi|488971423|ref|WP_002882355.1|	ferrous iron transporter A
cje0984	gi|488971424|ref|WP_002882356.1|	ribosomal pseudouridine synthase
cje0985	gi|488971425|ref|WP_002882357.1|	rod shape-determining protein RodA
cje0986	gi|488971426|ref|WP_002882358.1|	potassium transporter
cje0987	gi|488942589|ref|WP_002853664.1|	potassium transporter
cje0988	gi|488971428|ref|WP_002882360.1|	hypothetical protein
cje0989	gi|488971429|ref|WP_002882361.1|	uracil phosphoribosyltransferase
cje0990	gi|488971430|ref|WP_002882362.1|	malate dehydrogenase
cje0991	gi|488971431|ref|WP_002882363.1|	glutamyl-tRNA synthetase
cje0992	gi|488971432|ref|WP_002882364.1|	hypothetical protein
cje0993	gi|488971433|ref|WP_002882365.1|	biotin carboxylase
cje0994	gi|488942548|ref|WP_002853623.1|	acetyl-CoA carboxylase
cje0995	gi|488958925|ref|WP_002869981.1|	deoxycytidine triphosphate deaminase
cje0996	gi|488934002|ref|WP_002845077.1|	MULTISPECIES: UDP-GlcNAc-specific C4,6 dehydratase/C5 epimerase
cje0997	gi|488971434|ref|WP_002882366.1|	aminotransferase
cje0998	gi|567318480|gb|ETJ83580.1|	aminopeptidase
cje0999	gi|640576099|ref|WP_025006536.1|	aminopeptidase
cje1000	gi|488971435|ref|WP_002882367.1|	N-acetyltransferase
cje1001	gi|488971436|ref|WP_002882368.1|	acyl carrier protein
cje1002	gi|488971437|ref|WP_002882369.1|	SAM-dependent methlyltransferase
cje1003	gi|488904163|ref|WP_002815238.1|	MULTISPECIES: hypothetical protein
cje1004	gi|488971438|ref|WP_002882370.1|	HAD family hydrolase
cje1005	gi|488971439|ref|WP_002882371.1|	3-oxoacyl-ACP synthase
cje1006	gi|488865405|ref|WP_002777644.1|	MULTISPECIES: acyl carrier protein
cje1007	gi|589294988|gb|AHK74726.1|	carbonic anyhydrase
cje1008	gi|515229533|ref|WP_016818182.1|	carbonic anyhydrase
cje1009	gi|488972728|ref|WP_002883643.1|	amino acid adenylation protein
cje1010	gi|488972727|ref|WP_002883642.1|	acetyltransferase
cje1011	gi|488972726|ref|WP_002883641.1|	formyl transferase domain-containing protein
cje1012	gi|488972725|ref|WP_002883640.1|	formyl transferase
cje1013	gi|488972724|ref|WP_002883639.1|	acyl carrier protein
cje1014	gi|515229531|ref|WP_016818181.1|	carbonic anyhydrase
cje1015	gi|488935595|ref|WP_002846670.1|	MULTISPECIES: CMP-N-acetylneuraminic acid synthetase
cje1016	gi|488935594|ref|WP_002846669.1|	MULTISPECIES: nucleotidase
cje1017	gi|488908099|ref|WP_002819174.1|	MULTISPECIES: N-acetyltransferase
cje1018	gi|488972152|ref|WP_002883076.1|	imidazole glycerol phosphate synthase
cje1019	gi|488972151|ref|WP_002883075.1|	imidazole glycerol phosphate synthase
cje1020	gi|488972150|ref|WP_002883074.1|	flagellin modification protein, PseA
cje1021	gi|488973054|ref|WP_002883968.1|	N-acetylneuraminate synthase
cje1022	gi|612155650|gb|AHW92353.1|	motility accessory factor
cje1023	gi|488865473|ref|WP_002777712.1|	NAD-dependent dehydratase
cje1024	gi|488972540|ref|WP_002883456.1|	aminotransferase DegT
cje1025	gi|504329731|ref|WP_014516833.1|	SAM-dependent methlyltransferase
cje1026	gi|504329732|ref|WP_014516834.1|	SAM-dependent methlyltransferase
cje1027	gi|488929000|ref|WP_002840075.1|	hypothetical protein
cje1028	gi|488971635|ref|WP_002882566.1|	hypothetical protein
cje1029	gi|648217129|ref|WP_025998284.1|	methyltransferase
cje1030	gi|647884198|ref|WP_025984377.1|	methyltransferase
cje1031	gi|488896385|ref|WP_002807490.1|	MULTISPECIES: hypothetical protein
cje1032	gi|11095585|gb|AAG29921.1|AF195054_2	NeuC
cje1033	gi|488900384|ref|WP_002811475.1|	MULTISPECIES: alcohol dehydrogenase
cje1034	gi|488971640|ref|WP_002882571.1|	hypothetical protein
cje1035	gi|488928996|ref|WP_002840071.1|	MULTISPECIES: posttranslational flagellin modification protein B
cje1036	gi|488971644|ref|WP_002882575.1|	flagellin modification protein A
cje1037	gi|515229493|ref|WP_016818177.1|	PseD protein
cje1038	gi|504329735|ref|WP_014516837.1|	motility accessory factor
cje1039	gi|504329729|ref|WP_014516831.1|	motility accessory factor
cje1040	gi|504329736|ref|WP_014516838.1|	PseE protein
cje1041	gi|504329737|ref|WP_014516839.1|	flagellin
cje1042	gi|504329738|ref|WP_014516840.1|	flagellin
cje1043	gi|515231116|ref|WP_016818353.1|	motility accessory factor
cje1044	gi|515231114|ref|WP_016818352.1|	motility accessory factor
cje1045	gi|488971776|ref|WP_002882706.1|	hypothetical protein
cje1046	gi|488947220|ref|WP_002858295.1|	hypothetical protein
cje1047	gi|488971775|ref|WP_002882705.1|	hypothetical protein
cje1048	gi|488947201|ref|WP_002858276.1|	protein kinase
cje1049	gi|488971774|ref|WP_002882704.1|	hypothetical protein
cje1050	gi|488942789|ref|WP_002853864.1|	1-deoxy-D-xylulose 5-phosphate reductoisomerase
cje1051	gi|488971773|ref|WP_002882703.1|	phosphatidate cytidylyltransferase
cje1052	gi|488941322|ref|WP_002852397.1|	hypothetical protein
cje1053	gi|488971772|ref|WP_002882702.1|	ferrous iron transporter A
cje1054	gi|488942662|ref|WP_002853737.1|	molybdopterin-guanine dinucleotide biosynthesis protein A
cje1055	gi|488971771|ref|WP_002882701.1|	phospholipase
cje1056	gi|488971770|ref|WP_002882700.1|	iron ABC transporter permease
cje1057	gi|488971769|ref|WP_002882699.1|	iron ABC transporter permease
cje1058	gi|488947334|ref|WP_002858409.1|	iron ABC transporter ATP-binding protein
cje1059	gi|488971767|ref|WP_002882697.1|	enterochelin ABC transporter substrate-binding protein
cje1060	gi|488971766|ref|WP_002882696.1|	membrane protein
cje1061	gi|488971765|ref|WP_002882695.1|	cytochrome C
cje1062	gi|499194390|ref|WP_010891930.1|	cytochrome C
cje1063	gi|488949346|ref|WP_002860421.1|	polyphosphate kinase
cje1064	gi|488971764|ref|WP_002882694.1|	toxin
cje1065	gi|488971763|ref|WP_002882693.1|	toxin
cje1066	gi|488971762|ref|WP_002882692.1|	hypothetical protein
cje1067	gi|488971761|ref|WP_002882691.1|	hypothetical protein
cje1068	gi|488950961|ref|WP_002862036.1|	histidine phosphotransferase
cje1069	gi|488971760|ref|WP_002882690.1|	Holliday junction DNA helicase RuvB
cje1070	gi|488971759|ref|WP_002882689.1|	hypothetical protein
cje1071	gi|488944939|ref|WP_002856014.1|	fumarate hydratase
cje1072	gi|488947377|ref|WP_002858452.1|	peptidase S8
cje1073	gi|488944709|ref|WP_002855784.1|	glucosamine--fructose-6-phosphate aminotransferase
cje1074	gi|488971757|ref|WP_002882687.1|	nucleotidyltransferase
cje1075	gi|488971755|ref|WP_002882685.1|	hypothetical protein
cje1076	gi|488971753|ref|WP_002882683.1|	guanine permease
cje1077	gi|488942505|ref|WP_002853580.1|	nicotinate phosphoribosyltransferase
cje1078	gi|488971752|ref|WP_002882682.1|	hypothetical protein
cje1079	gi|488971750|ref|WP_002882680.1|	toluene tolerance protein
cje1080	gi|488971749|ref|WP_002882679.1|	membrane protein
cje1081	gi|488944600|ref|WP_002855675.1|	nucleoside-triphosphate diphosphatase
cje1082	gi|488971748|ref|WP_002882678.1|	major facilitator transporter
cje1083	gi|488943073|ref|WP_002854148.1|	hypothetical protein
cje1084	gi|488971747|ref|WP_002882677.1|	ferredoxin
cje1085	gi|488971746|ref|WP_002882676.1|	selenocysteine synthase
cje1086	gi|488971745|ref|WP_002882675.1|	translation elongation factor
cje1087	gi|488971744|ref|WP_002882674.1|	hypothetical protein
cje1088	gi|488971743|ref|WP_002882673.1|	hypothetical protein
cje1089	gi|488944554|ref|WP_002855629.1|	flavodoxin
cje1090	gi|488971742|ref|WP_002882672.1|	hypothetical protein
cje1091	gi|488944562|ref|WP_002855637.1|	fumarate reductase
cje1092	gi|488972969|ref|WP_002883883.1|	catalase
cje1093	gi|488947306|ref|WP_002858381.1|	ankyrin
cje1094	gi|488947235|ref|WP_002858310.1|	DNA-binding protein
cje1095	gi|488941326|ref|WP_002852401.1|	endoribonuclease L-PSP
cje1096	gi|648217178|ref|WP_025998333.1|	C4-dicarboxylate ABC transporter
cje1097	gi|488946912|ref|WP_002857987.1|	C4-dicarboxylate ABC transporter
cje1098	gi|488946862|ref|WP_002857937.1|	C4-dicarboxylate ABC transporter
cje1099	gi|488947081|ref|WP_002858156.1|	cystathionine beta-lyase
cje1100	gi|488971552|ref|WP_002882484.1|	cystathionine beta-lyase
cje1101	gi|648103249|ref|WP_025985931.1|	hypothetical protein, partial
cje1102	gi|490425446|ref|WP_004297619.1|	adenylosuccinate lyase
cje1103	gi|488946869|ref|WP_002857944.1|	2-methylcitrate dehydratase
cje1104	gi|488946967|ref|WP_002858042.1|	2-methylcitrate dehydratase
cje1105	gi|488911352|ref|WP_002822427.1|	hypothetical protein
cje1106	gi|488971551|ref|WP_002882483.1|	iron transporter FeoB
cje1107	gi|488971549|ref|WP_002882481.1|	oxidoreductase
cje1108	gi|488971548|ref|WP_002882480.1|	enoyl-ACP reductase
cje1109	gi|488971547|ref|WP_002882479.1|	triosephosphate isomerase
cje1110	gi|488971546|ref|WP_002882478.1|	phosphoglycerate kinase
cje1111	gi|488957409|ref|WP_002868484.1|	glyceraldehyde-3-phosphate dehydrogenase
cje1112	gi|488971545|ref|WP_002882477.1|	nicotinate-nucleotide adenylyltransferase
cje1113	gi|488944264|ref|WP_002855339.1|	hypothetical protein
cje1114	gi|488949311|ref|WP_002860386.1|	hypothetical protein
cje1115	gi|488947322|ref|WP_002858397.1|	phospho-sugar mutase
cje1116	gi|488868203|ref|WP_002780442.1|	MULTISPECIES: flagellar basal body protein FliL
cje1117	gi|488868202|ref|WP_002780441.1|	MULTISPECIES: 4'-phosphopantetheinyl transferase
cje1118	gi|488868201|ref|WP_002780440.1|	MULTISPECIES: membrane protein
cje1119	gi|488868199|ref|WP_002780438.1|	MULTISPECIES: cytochrome P450
cje1120	gi|488868197|ref|WP_002780436.1|	MULTISPECIES: membrane protein
cje1121	gi|488971544|ref|WP_002882476.1|	capsule polysaccharide transporter
cje1122	gi|488971543|ref|WP_002882475.1|	capsule polysaccharide transporter
cje1123	gi|488944593|ref|WP_002855668.1|	adenylylsulfate kinase
cje1124	gi|488914737|ref|WP_002825812.1|	MULTISPECIES: sugar nucleotidyltransferase
cje1125	gi|488948613|ref|WP_002859688.1|	glutamine amidotransferase
cje1126	gi|488963641|ref|WP_002874665.1|	hypothetical protein
cje1127	gi|488971542|ref|WP_002882474.1|	methyltransferase
cje1128	gi|488971541|ref|WP_002882473.1|	hypothetical protein, partial
cje1129	gi|488954120|ref|WP_002865195.1|	methyltransferase
cje1130	gi|488949298|ref|WP_002860373.1|	sugar transferase
cje1131	gi|488972790|ref|WP_002883704.1|	D-glycero-D-manno-heptose 1-phosphate guanosyltransferase
cje1132	gi|488972791|ref|WP_002883705.1|	phosphoheptose isomerase
cje1133	gi|488965252|ref|WP_002876275.1|	dehydrogenase
cje1134	gi|488949294|ref|WP_002860369.1|	membrane protein
cje1135	gi|326486337|gb|ADZ76170.1|	GDP-mannose 4,6-dehydratase
cje1136	gi|488972792|ref|WP_002883706.1|	GDP-L-fucose synthase
cje1137	gi|488958341|ref|WP_002869410.1|	hypothetical protein
cje1138	gi|488949289|ref|WP_002860364.1|	dTDP-4-dehydrorhamnose 3,5-epimerase
cje1139	gi|488949288|ref|WP_002860363.1|	sugar transferase
cje1140	gi|515231055|ref|WP_016818348.1|	glycosyl transferase family A
cje1141	gi|515231052|ref|WP_016818347.1|	glycosyl transferase
cje1142	gi|515231048|ref|WP_016818346.1|	sugar transferase
cje1143	gi|37719589|gb|AAR01894.1|	putative glycosyltransferase
cje1144	gi|488972314|ref|WP_002883233.1|	capsular polysaccharide biosynthesis protein
cje1145	gi|488972313|ref|WP_002883232.1|	arabinose 5-phosphate isomerase
cje1146	gi|488972312|ref|WP_002883231.1|	sugar ABC transporter substrate-binding protein
cje1147	gi|488972311|ref|WP_002883230.1|	capsule polysaccharide transporter
cje1148	gi|488972310|ref|WP_002883229.1|	ABC transporter ATP-binding protein
cje1149	gi|488972309|ref|WP_002883228.1|	capsule polysaccharide transporter
cje1150	gi|488868891|ref|WP_002781130.1|	MULTISPECIES: hypothetical protein
cje1151	gi|515231045|ref|WP_016818345.1|	ATP-binding protein
cje1152	gi|488945257|ref|WP_002856332.1|	dUTPase
cje1153	gi|488972112|ref|WP_002883036.1|	membrane protein
cje1154	gi|488972111|ref|WP_002883035.1|	tRNA(Ile)-lysidine synthetase
cje1155	gi|488972109|ref|WP_002883033.1|	ribosomal protein S12 methylthiotransferase
cje1156	gi|488972108|ref|WP_002883032.1|	peptide chain release factor 2
cje1157	gi|281485062|gb|ADA70348.1|	alpha-2,3-sialyltransferase
cje1158	gi|504330364|ref|WP_014517466.1|	hypothetical protein
cje1159	gi|488959864|ref|WP_002870899.1|	hypothetical protein
cje1160	gi|488972483|ref|WP_002883401.1|	tRNA pseudouridine synthase D
cje1161	gi|488972485|ref|WP_002883403.1|	thiamine monophosphate kinase
cje1162	gi|488972487|ref|WP_002883405.1|	hypothetical protein
cje1163	gi|488972488|ref|WP_002883406.1|	hypothetical protein
cje1164	gi|488972489|ref|WP_002883407.1|	methyltransferase
cje1165	gi|500764012|ref|WP_011990777.1|	alpha-2,3-sialyltransferase
cje1166	gi|488971580|ref|WP_002882512.1|	SAM-dependent methlyltransferase
cje1167	gi|490435424|ref|WP_004306479.1|	radical SAM protein
cje1168	gi|490435431|ref|WP_004306486.1|	ketosteroid isomerase
cje1169	gi|488945508|ref|WP_002856583.1|	capsular polysaccharide biosynthesis protein
cje1170	gi|490435436|ref|WP_004306491.1|	capsular polysaccharide biosynthesis protein
cje1171	gi|490435439|ref|WP_004306494.1|	capsule biosynthesis phosphatase
cje1172	gi|489000324|ref|WP_002910986.1|	sugar transferase
cje1173	gi|490435449|ref|WP_004306503.1|	sugar transferase
cje1174	gi|490435452|ref|WP_004306506.1|	flagellar P-ring protein FlgI
cje1175	gi|488958721|ref|WP_002869782.1|	hypothetical protein
cje1176	gi|488944716|ref|WP_002855791.1|	hypothetical protein
cje1177	gi|488945407|ref|WP_002856482.1|	MULTISPECIES: hypothetical protein
cje1178	gi|490435456|ref|WP_004306510.1|	flagellar hook-associated protein FlgK
cje1179	gi|490435458|ref|WP_004306512.1|	hypothetical protein
cje1180	gi|490435460|ref|WP_004306514.1|	membrane protein
cje1181	gi|490435462|ref|WP_004306516.1|	general secretion pathway protein F
cje1182	gi|515231025|ref|WP_016818338.1|	type II protein secretion system E protein
cje1183	gi|490435466|ref|WP_004306520.1|	transformation system protein
cje1184	gi|490435467|ref|WP_004306521.1|	ATP-binding protein
cje1185	gi|490435469|ref|WP_004306523.1|	general secretory pathway protein D
cje1186	gi|488951056|ref|WP_002862131.1|	transformation system protein
cje1187	gi|490435472|ref|WP_004306526.1|	pyruvate-flavodoxin oxidoreductase
cje1188	gi|490435474|ref|WP_004306528.1|	hydrolase
cje1189	gi|490435475|ref|WP_004306529.1|	fibronectin-binding protein
cje1190	gi|488940384|ref|WP_002851459.1|	30S ribosomal protein S9
cje1191	gi|488947794|ref|WP_002858869.1|	50S ribosomal protein L13
cje1192	gi|490435478|ref|WP_004306532.1|	recombinase RecB
cje1193	gi|490435480|ref|WP_004306534.1|	hypothetical protein
cje1194	gi|490435482|ref|WP_004306536.1|	hypothetical protein
cje1195	gi|490435483|ref|WP_004306537.1|	membrane protein
cje1196	gi|669636248|gb|AII25143.1|	putative periplasmic protein
cje1197	gi|490435486|ref|WP_004306540.1|	cytochrome CBB3
cje1198	gi|488949261|ref|WP_002860336.1|	cytochrome B561
cje1199	gi|488944364|ref|WP_002855439.1|	peptidase S13
cje1200	gi|490435489|ref|WP_004306543.1|	cytochrome oxidase subunit I
cje1201	gi|490435491|ref|WP_004306545.1|	chemotaxis protein CheY
cje1202	gi|488945219|ref|WP_002856294.1|	ATPase
cje1203	gi|488955971|ref|WP_002867046.1|	ATPase
cje1204	gi|490435493|ref|WP_004306547.1|	membrane protein
cje1205	gi|489009452|ref|WP_002920012.1|	carbamoyl phosphate synthase small subunit
cje1206	gi|488940194|ref|WP_002851269.1|	hypothetical protein
cje1207	gi|490435495|ref|WP_004306549.1|	hypothetical protein
cje1208	gi|488969505|ref|WP_002880459.1|	hypothetical protein
cje1209	gi|488944227|ref|WP_002855302.1|	adenylosuccinate synthetase
cje1210	gi|490435498|ref|WP_004306552.1|	membrane protein
cje1211	gi|488955975|ref|WP_002867050.1|	hypothetical protein
cje1212	gi|490435503|ref|WP_004306557.1|	type I restriction endonuclease
cje1213	gi|515231012|ref|WP_016818336.1|	hypothetical protein
cje1214	gi|488972466|ref|WP_002883384.1|	DEAD/DEAH box helicase
cje1215	gi|488972467|ref|WP_002883385.1|	sodium:proline symporter
cje1216	gi|488972468|ref|WP_002883386.1|	1-pyrroline-5-carboxylate dehydrogenase
cje1217	gi|490436034|ref|WP_004307084.1|	segregation protein A
cje1218	gi|488961307|ref|WP_002872331.1|	regulator
cje1219	gi|490436037|ref|WP_004307087.1|	methyl-accepting chemotaxis protein
cje1220	gi|488944274|ref|WP_002855349.1|	regulatory protein
cje1221	gi|490436040|ref|WP_004307090.1|	formate dehydrogenase accessory protein FdhD
cje1222	gi|490436041|ref|WP_004307091.1|	formate dehydrogenase
cje1223	gi|490436043|ref|WP_004307093.1|	formate dehydrogenase
cje1224	gi|490436045|ref|WP_004307095.1|	formate dehydrogenase
cje1225	gi|488892109|ref|WP_002803271.1|	MULTISPECIES: formate dehydrogenase
cje1226	gi|488940462|ref|WP_002851537.1|	Tat pathway signal protein
cje1227	gi|488940427|ref|WP_002851502.1|	hypothetical protein
cje1228	gi|488949616|ref|WP_002860691.1|	carboxynorspermidine decarboxylase
cje1229	gi|490436051|ref|WP_004307101.1|	bilirubin oxidase
cje1230	gi|488940472|ref|WP_002851547.1|	molybdenum cofactor biosynthesis protein MoaD
cje1231	gi|490436053|ref|WP_004307103.1|	molybdenum cofactor biosynthesis protein MoaE
cje1232	gi|490436055|ref|WP_004307105.1|	molybdenum cofactor biosynthesis protein MoaA
cje1233	gi|488885592|ref|WP_002797817.1|	MULTISPECIES: CRISPR-associated protein Cas2
cje1234	gi|488972676|ref|WP_002883591.1|	CRISPR-associated protein Cas1
cje1235	gi|488972675|ref|WP_002883590.1|	CRISPR-associated protein
cje1236	gi|648217177|ref|WP_025998332.1|	C4-dicarboxylate ABC transporter
cje1237	gi|648217176|ref|WP_025998331.1|	hypothetical protein
cje1238	gi|488975649|ref|WP_002886539.1|	hypothetical protein
cje1239	gi|488958143|ref|WP_002869218.1|	hypothetical protein
cje1240	gi|488958142|ref|WP_002869217.1|	hypothetical protein
cje1241	gi|488944352|ref|WP_002855427.1|	phosphoribosylaminoimidazole synthetase
cje1242	gi|488971788|ref|WP_002882718.1|	dephospho-CoA kinase
cje1243	gi|488956143|ref|WP_002867218.1|	diaminopimelate epimerase
cje1244	gi|488944302|ref|WP_002855377.1|	mannosyl-glycoprotein endo-beta-N-acetylglucosamidase
cje1245	gi|488944449|ref|WP_002855524.1|	DNA-binding protein
cje1246	gi|488940471|ref|WP_002851546.1|	DNA polymerase sliding clamp subunit
cje1247	gi|488971486|ref|WP_002882418.1|	glucose-6-phosphate isomerase
cje1248	gi|488960096|ref|WP_002871129.1|	UTP--glucose-1-phosphate uridylyltransferase
cje1249	gi|488971488|ref|WP_002882420.1|	acetyl-CoA synthetase
cje1250	gi|488971489|ref|WP_002882421.1|	metal ABC transporter ATP-binding protein
cje1251	gi|488971492|ref|WP_002882424.1|	ABC transporter permease
cje1252	gi|488971493|ref|WP_002882425.1|	tungsten ABC transporter substrate-binding protein
cje1253	gi|488971494|ref|WP_002882426.1|	LamB/YcsF family protein
cje1254	gi|488971495|ref|WP_002882427.1|	allophanate hydrolase
cje1255	gi|488944237|ref|WP_002855312.1|	hypothetical protein
cje1256	gi|488944446|ref|WP_002855521.1|	hypothetical protein
cje1257	gi|488971496|ref|WP_002882428.1|	membrane protein
cje1258	gi|488971497|ref|WP_002882429.1|	NADPH quinone reductase MdaB
cje1259	gi|488940323|ref|WP_002851398.1|	transcriptional regulator
cje1260	gi|488971498|ref|WP_002882430.1|	biotin transporter BioY
cje1261	gi|488971499|ref|WP_002882431.1|	NADP-dependent alcohol dehydrogenase
cje1262	gi|488971500|ref|WP_002882432.1|	DEAD/DEAH box helicase
cje1263	gi|488971501|ref|WP_002882433.1|	hypothetical protein
cje1264	gi|488971502|ref|WP_002882434.1|	hypothetical protein
cje1265	gi|488971503|ref|WP_002882435.1|	EcoKI restriction-modification system protein HsdS
cje1266	gi|488971504|ref|WP_002882436.1|	putative type I specificity subunit HsdS
cje1267	gi|488971505|ref|WP_002882437.1|	cell filamentation protein Fic
cje1268	gi|489009803|ref|WP_002920362.1|	DNA methyltransferase
cje1269	gi|489009803|ref|WP_002920362.1|	DNA methyltransferase
cje1270	gi|648217174|ref|WP_025998329.1|	hypothetical protein
cje1271	gi|488971506|ref|WP_002882438.1|	hypothetical protein
cje1272	gi|488971507|ref|WP_002882439.1|	cupin
cje1273	gi|489026441|ref|WP_002936848.1|	transcriptional regulator
cje1274	gi|488944253|ref|WP_002855328.1|	chemotaxis protein
cje1275	gi|488971923|ref|WP_002882851.1|	paralyzed flagella protein PflA
cje1276	gi|488971922|ref|WP_002882850.1|	NADH-quinone oxidoreductase subunit N
cje1277	gi|488971921|ref|WP_002882849.1|	NADH-quinone oxidoreductase subunit M
cje1278	gi|488971920|ref|WP_002882848.1|	NADH:ubiquinone oxidoreductase subunit L
cje1279	gi|488963474|ref|WP_002874498.1|	NADH-quinone oxidoreductase subunit K
cje1280	gi|488945086|ref|WP_002856161.1|	NADH:ubiquinone oxidoreductase subunit J
cje1281	gi|488971918|ref|WP_002882846.1|	NADH dehydrogenase subunit I
cje1282	gi|488971917|ref|WP_002882845.1|	NADH:ubiquinone oxidoreductase subunit H
cje1283	gi|488971916|ref|WP_002882844.1|	NADH dehydrogenase subunit G
cje1284	gi|488971915|ref|WP_002882843.1|	NADH dehydrogenase
cje1285	gi|488913904|ref|WP_002824979.1|	MULTISPECIES: hypothetical protein
cje1286	gi|488944590|ref|WP_002855665.1|	NADH dehydrogenase subunit D
cje1287	gi|498489007|ref|WP_010790693.1|	NADH dehydrogenase subunit C
cje1288	gi|488940178|ref|WP_002851253.1|	NADH dehydrogenase subunit B
cje1289	gi|488940200|ref|WP_002851275.1|	NADH dehydrogenase subunit A
cje1290	gi|488964161|ref|WP_002875185.1|	peptide ABC transporter ATP-binding protein
cje1291	gi|515230883|ref|WP_016818313.1|	peptide ABC transporter ATP-binding protein
cje1292	gi|488971913|ref|WP_002882841.1|	peptide ABC transporter permease
cje1293	gi|488971912|ref|WP_002882840.1|	peptide ABC transporter permease
cje1294	gi|488971911|ref|WP_002882839.1|	peptide ABC transporter substrate-binding protein
cje1295	gi|488971909|ref|WP_002882837.1|	oxidoreductase
cje1296	gi|488903341|ref|WP_002814418.1|	MULTISPECIES: globin
cje1297	gi|488971906|ref|WP_002882835.1|	multidrug ABC transporter ATP-binding protein
cje1298	gi|515230880|ref|WP_016818312.1|	MFS transporter
cje1299	gi|488972281|ref|WP_002883201.1|	hypothetical protein
cje1300	gi|488972282|ref|WP_002883202.1|	hypothetical protein
cje1301	gi|488972283|ref|WP_002883203.1|	hypothetical protein
cje1302	gi|648217170|ref|WP_025998325.1|	hypothetical protein
cje1303	gi|488972285|ref|WP_002883205.1|	transcriptional regulator, putative
cje1304	gi|488971836|ref|WP_002882765.1|	hypothetical protein
cje1305	gi|488971835|ref|WP_002882764.1|	metallo-beta-lactamase
cje1306	gi|488869197|ref|WP_002781436.1|	MULTISPECIES: translation initiation factor IF-1
cje1307	gi|488869190|ref|WP_002781429.1|	MULTISPECIES: 50S ribosomal protein L36
cje1308	gi|488888034|ref|WP_002800121.1|	MULTISPECIES: 30S ribosomal protein S13
cje1309	gi|488867305|ref|WP_002779544.1|	MULTISPECIES: 30S ribosomal protein S11
cje1310	gi|488947863|ref|WP_002858938.1|	30S ribosomal protein S4
cje1311	gi|488971834|ref|WP_002882763.1|	DNA-directed RNA polymerase subunit alpha
cje1312	gi|488940257|ref|WP_002851332.1|	50S ribosomal protein L17
cje1313	gi|488961761|ref|WP_002872785.1|	ATP phosphoribosyltransferase
cje1314	gi|488971833|ref|WP_002882762.1|	bifunctional histidinal dehydrogenase/ histidinol dehydrogenase
cje1315	gi|488971832|ref|WP_002882761.1|	imidazoleglycerol-phosphate dehydratase
cje1316	gi|488971830|ref|WP_002882759.1|	type II restriction endonuclease
cje1317	gi|488971828|ref|WP_002882758.1|	DNA methyltransferase
cje1318	gi|488971826|ref|WP_002882756.1|	imidazole glycerol phosphate synthase
cje1319	gi|488971824|ref|WP_002882754.1|	1-(5-phosphoribosyl)-5-[(5-phosphoribosylamino)methylideneamino] imidazole-4-carboxamide isomerase
cje1320	gi|488903686|ref|WP_002814762.1|	MULTISPECIES: hypothetical protein
cje1321	gi|488869176|ref|WP_002781415.1|	MULTISPECIES: imidazole glycerol phosphate synthase
cje1322	gi|488971822|ref|WP_002882752.1|	phosphoribosyl-AMP cyclohydrolase
cje1323	gi|498489013|ref|WP_010790699.1|	putative 2,3,4,5-tetrahydropyridine-2-carboxylate N-succinyltransferase
cje1324	gi|488958706|ref|WP_002869767.1|	sodium:proton antiporter
cje1325	gi|488971817|ref|WP_002882747.1|	2-C-methyl-D-erythritol 4-phosphate cytidylyltransferase
cje1326	gi|488971816|ref|WP_002882746.1|	chemotaxis protein CheY
cje1327	gi|488971814|ref|WP_002882744.1|	sulfate adenylyltransferase
cje1328	gi|488971811|ref|WP_002882741.1|	phosphatidylglycerophosphatase
cje1329	gi|488945472|ref|WP_002856547.1|	30S ribosomal protein S20
cje1330	gi|488971810|ref|WP_002882740.1|	peptide chain release factor 1
cje1331	gi|488971809|ref|WP_002882739.1|	hypothetical protein
cje1332	gi|488971808|ref|WP_002882738.1|	ligand-gated channel
cje1333	gi|488971807|ref|WP_002882737.1|	iron ABC transporter
cje1334	gi|488971806|ref|WP_002882736.1|	heme ABC transporter ATP-binding protein
cje1335	gi|488971805|ref|WP_002882735.1|	hemin transporter
cje1336	gi|488971803|ref|WP_002882733.1|	radical SAM protein
cje1337	gi|488971802|ref|WP_002882732.1|	alpha-ketoglutarate permease
cje1338	gi|488971801|ref|WP_002882731.1|	adenine glycosylase
cje1339	gi|488971800|ref|WP_002882730.1|	hypothetical protein
cje1340	gi|488949001|ref|WP_002860076.1|	riboflavin deaminase
cje1341	gi|488949002|ref|WP_002860077.1|	membrane protein
cje1342	gi|488956483|ref|WP_002867558.1|	serine dehydratase
cje1343	gi|488956482|ref|WP_002867557.1|	serine/threonine transporter
cje1344	gi|488932308|ref|WP_002843383.1|	MULTISPECIES: hypothetical protein
cje1345	gi|488940293|ref|WP_002851368.1|	hypothetical protein
cje1346	gi|488956481|ref|WP_002867556.1|	hypothetical protein
cje1347	gi|488956480|ref|WP_002867555.1|	biopolymer transporter ExbB
cje1348	gi|488972201|ref|WP_002883123.1|	biopolymer transporter ExbD
cje1349	gi|488972202|ref|WP_002883124.1|	cell envelope biogenesis protein TonB
cje1350	gi|488972203|ref|WP_002883125.1|	hypothetical protein
cje1351	gi|488869699|ref|WP_002781938.1|	MULTISPECIES: hypothetical protein
cje1352	gi|488972205|ref|WP_002883127.1|	ATP-binding protein
cje1353	gi|488972206|ref|WP_002883128.1|	chorismate synthase
cje1354	gi|488951200|ref|WP_002862275.1|	ribonuclease III
cje1355	gi|488940202|ref|WP_002851277.1|	ribonuclease H
cje1356	gi|488945393|ref|WP_002856468.1|	hypothetical protein
cje1357	gi|488944806|ref|WP_002855881.1|	DNA primase
cje1358	gi|488947896|ref|WP_002858971.1|	nitrogen-fixing protein NifU
cje1359	gi|488944652|ref|WP_002855727.1|	histidine kinase
cje1360	gi|488945051|ref|WP_002856126.1|	UDP-N-acetylmuramoylalanyl-D-glutamate--2,6-diaminopimelate ligase
cje1361	gi|488940097|ref|WP_002851172.1|	hypothetical protein
cje1362	gi|488956472|ref|WP_002867547.1|	peptide-binding protein
cje1363	gi|488972207|ref|WP_002883129.1|	geranyltranstransferase
cje1364	gi|488972208|ref|WP_002883130.1|	transketolase
cje1365	gi|488972209|ref|WP_002883131.1|	ABC transporter permease
cje1366	gi|515230833|ref|WP_016818306.1|	phosphate ABC transporter ATP-binding protein
cje1367	gi|488945497|ref|WP_002856572.1|	ABC transporter substrate-binding protein
cje1368	gi|488944808|ref|WP_002855883.1|	hypothetical protein
cje1369	gi|488944920|ref|WP_002855995.1|	hypothetical protein
cje1370	gi|488945037|ref|WP_002856112.1|	methionine aminopeptidase
cje1371	gi|488945170|ref|WP_002856245.1|	glutamate racemase
cje1372	gi|488972658|ref|WP_002883573.1|	hypothetical protein
cje1373	gi|488944729|ref|WP_002855804.1|	sodium:proton antiporter
cje1374	gi|488944869|ref|WP_002855944.1|	sodium:proton antiporter
cje1375	gi|488944935|ref|WP_002856010.1|	hypothetical protein
cje1376	gi|488944908|ref|WP_002855983.1|	hypothetical protein
cje1377	gi|488971293|ref|WP_002882226.1|	iron permease
cje1378	gi|488866603|ref|WP_002778842.1|	MULTISPECIES: iron transporter
cje1379	gi|488971294|ref|WP_002882227.1|	membrane protein
cje1380	gi|488971295|ref|WP_002882228.1|	ABC transporter permease
cje1381	gi|488971297|ref|WP_002882230.1|	membrane protein
cje1382	gi|488949028|ref|WP_002860103.1|	GTPase
cje1383	gi|488957794|ref|WP_002868869.1|	thioredoxin
cje1384	gi|488956458|ref|WP_002867533.1|	thioredoxin
cje1385	gi|488957793|ref|WP_002868868.1|	hypothetical protein
cje1386	gi|497568952|ref|WP_009883136.1|	hypothetical protein
cje1387	gi|488971299|ref|WP_002882232.1|	hypothetical protein
cje1388	gi|488971300|ref|WP_002882233.1|	DNA ligase
cje1389	gi|488955761|ref|WP_002866836.1|	hypothetical protein
cje1390	gi|488947919|ref|WP_002858994.1|	hypothetical protein
cje1391	gi|488971301|ref|WP_002882234.1|	enolase
cje1392	gi|488940349|ref|WP_002851424.1|	recombinase RecA
cje1393	gi|488971302|ref|WP_002882235.1|	hypothetical protein
cje1394	gi|488940215|ref|WP_002851290.1|	flagellar biosynthesis protein FliQ
cje1395	gi|488971303|ref|WP_002882236.1|	UDP-N-acetylenolpyruvoylglucosamine reductase
cje1396	gi|488958206|ref|WP_002869280.1|	hypothetical protein
cje1397	gi|504330043|ref|WP_014517145.1|	CysQ protein
cje1398	gi|488948622|ref|WP_002859697.1|	type II citrate synthase
cje1399	gi|488958212|ref|WP_002869286.1|	sodium:proton antiporter
cje1400	gi|488971305|ref|WP_002882238.1|	biotin synthase
cje1401	gi|488971306|ref|WP_002882239.1|	DNA topoisomerase I
cje1402	gi|488958215|ref|WP_002869289.1|	multidrug DMT transporter permease
cje1403	gi|543995690|ref|WP_021034261.1|	efflux protein
cje1404	gi|488971307|ref|WP_002882240.1|	hydrolase
cje1405	gi|488971308|ref|WP_002882241.1|	major facilitator family protein
cje1406	gi|497568956|ref|WP_009883140.1|	MFS transporter
cje1407	gi|488971309|ref|WP_002882242.1|	hypothetical protein
cje1408	gi|488971310|ref|WP_002882243.1|	transporter
cje1409	gi|488949752|ref|WP_002860827.1|	preprotein translocase subunit SecY
cje1410	gi|488940217|ref|WP_002851292.1|	50S ribosomal protein L15
cje1411	gi|488867189|ref|WP_002779428.1|	MULTISPECIES: 30S ribosomal protein S5
cje1412	gi|488873310|ref|WP_002785535.1|	MULTISPECIES: 50S ribosomal protein L18
cje1413	gi|488940227|ref|WP_002851302.1|	50S ribosomal protein L6
cje1414	gi|488940278|ref|WP_002851353.1|	30S ribosomal protein S8
cje1415	gi|488948626|ref|WP_002859701.1|	30S ribosomal protein S14
cje1416	gi|488940378|ref|WP_002851453.1|	50S ribosomal protein L5
cje1417	gi|488867198|ref|WP_002779437.1|	MULTISPECIES: 50S ribosomal protein L24
cje1418	gi|488867199|ref|WP_002779438.1|	MULTISPECIES: 50S ribosomal protein L14
cje1419	gi|488940474|ref|WP_002851549.1|	30S ribosomal protein S17
cje1420	gi|488949054|ref|WP_002860129.1|	50S ribosomal protein L29
cje1421	gi|488867202|ref|WP_002779441.1|	MULTISPECIES: 50S ribosomal protein L16
cje1422	gi|488940063|ref|WP_002851138.1|	30S ribosomal protein S3
cje1423	gi|488944648|ref|WP_002855723.1|	50S ribosomal protein L22
cje1424	gi|488940434|ref|WP_002851509.1|	30S ribosomal protein S19
cje1425	gi|488958219|ref|WP_002869292.1|	50S ribosomal protein L2
cje1426	gi|488945309|ref|WP_002856384.1|	50S ribosomal protein L23
cje1427	gi|488879411|ref|WP_002791636.1|	MULTISPECIES: 50S ribosomal protein L4
cje1428	gi|488867748|ref|WP_002779987.1|	MULTISPECIES: 50S ribosomal protein L3
cje1429	gi|488867114|ref|WP_002779353.1|	MULTISPECIES: 30S ribosomal protein S10
cje1430	gi|488962228|ref|WP_002873252.1|	ribosomal large subunit pseudouridine synthase B
cje1431	gi|488971311|ref|WP_002882244.1|	ribonuclease J
cje1432	gi|488971312|ref|WP_002882245.1|	16S rRNA (adenine(1518)-N(6)/adenine(1519)-N(6))-dimethyltransferase
cje1433	gi|488971313|ref|WP_002882246.1|	purine nucleoside phosphorylase
cje1434	gi|488958224|ref|WP_002869297.1|	50S rRNA methyltransferase
cje1435	gi|488971314|ref|WP_002882247.1|	lipopolysaccharide biosynthesis protein
cje1436	gi|497568969|ref|WP_009883153.1|	acetyltransferase
cje1437	gi|488957923|ref|WP_002868998.1|	isopropylmalate isomerase
cje1438	gi|488971724|ref|WP_002882654.1|	3-isopropylmalate dehydratase large subunit
cje1439	gi|488971725|ref|WP_002882655.1|	3-isopropylmalate dehydrogenase
cje1440	gi|488959405|ref|WP_002870447.1|	2-isopropylmalate synthase
cje1441	gi|488942030|ref|WP_002853105.1|	hypothetical protein
cje1442	gi|489027111|ref|WP_002937517.1|	oxidoreductase
cje1443	gi|488946752|ref|WP_002857827.1|	oxidoreductase
cje1444	gi|488946752|ref|WP_002857827.1|	oxidoreductase
cje1445	gi|488946763|ref|WP_002857838.1|	modification methylase
cje1446	gi|488971727|ref|WP_002882657.1|	hypothetical protein
cje1447	gi|488971728|ref|WP_002882658.1|	hypothetical protein
cje1448	gi|488971729|ref|WP_002882659.1|	type II restriction endonuclease NlaIII
cje1449	gi|488946584|ref|WP_002857659.1|	DNA adenine methylase
cje1450	gi|488923206|ref|WP_002834281.1|	MULTISPECIES: 7-cyano-7-deazaguanine reductase
cje1451	gi|488971730|ref|WP_002882660.1|	flagellar hook protein FlgE
cje1452	gi|488867137|ref|WP_002779376.1|	MULTISPECIES: hypothetical protein
cje1453	gi|488953012|ref|WP_002864087.1|	Holliday junction resolvase
cje1454	gi|488971731|ref|WP_002882661.1|	chromosomal replication initiation protein
cje1455	gi|488944519|ref|WP_002855594.1|	DNA polymerase III subunit beta
cje1456	gi|488955729|ref|WP_002866804.1|	DNA gyrase subunit B
cje1457	gi|488971732|ref|WP_002882662.1|	cytochrome C
cje1458	gi|488971733|ref|WP_002882663.1|	molybdopterin containing oxidoreductase
cje1459	gi|544707104|ref|WP_021137507.1|	Na+/H+ antiporter family protein
cje1460	gi|488971838|ref|WP_002882767.1|	glutamate synthase
cje1461	gi|488935167|ref|WP_002846242.1|	MULTISPECIES: hypothetical protein
cje1462	gi|488971839|ref|WP_002882768.1|	glutamate synthase subunit beta
cje1463	gi|488971841|ref|WP_002882770.1|	ribonuclease HII
cje1464	gi|488944499|ref|WP_002855574.1|	DNA-binding protein
cje1465	gi|488942006|ref|WP_002853081.1|	rubrerythrin
cje1466	gi|488955722|ref|WP_002866797.1|	hypothetical protein
cje1467	gi|488971843|ref|WP_002882772.1|	dihydroxy-acid dehydratase
cje1468	gi|488971844|ref|WP_002882773.1|	membrane protein
cje1469	gi|488971845|ref|WP_002882774.1|	membrane protein
cje1470	gi|488971846|ref|WP_002882775.1|	hydrolase
cje1471	gi|488969695|ref|WP_002880646.1|	7-cyano-7-deazaguanine synthase
cje1472	gi|488971847|ref|WP_002882776.1|	dihydroneopterin aldolase
cje1473	gi|488867031|ref|WP_002779270.1|	MULTISPECIES: dihydroneopterin aldolase
cje1474	gi|488954236|ref|WP_002865311.1|	histidine kinase
cje1475	gi|488957242|ref|WP_002868317.1|	cytochrome B6
cje1476	gi|488949080|ref|WP_002860155.1|	cytochrome B6
cje1477	gi|488972239|ref|WP_002883160.1|	fumarylacetoacetase
cje1478	gi|515230790|ref|WP_016818301.1|	ribosomal pseudouridine synthase
cje1479	gi|488947712|ref|WP_002858787.1|	adenylosuccinate lyase
cje1480	gi|488972241|ref|WP_002883162.1|	ribonucleotide-diphosphate reductase subunit alpha
cje1481	gi|488972243|ref|WP_002883164.1|	sodium:dicarboxylate symporter
cje1482	gi|488972246|ref|WP_002883167.1|	FAD-dependent thymidylate synthase
cje1483	gi|488972247|ref|WP_002883168.1|	CTP synthetase
cje1484	gi|488972248|ref|WP_002883169.1|	recombination protein RecJ
cje1485	gi|515230787|ref|WP_016818300.1|	L-asparaginase
cje1487	gi|488940858|ref|WP_002851933.1|	hypothetical protein
cje1488	gi|488972045|ref|WP_002882971.1|	type II restriction endonuclease
cje1489	gi|488972044|ref|WP_002882970.1|	hypothetical protein
cje1490	gi|488948665|ref|WP_002859740.1|	hypothetical protein
cje1491	gi|488947734|ref|WP_002858809.1|	multidrug DMT transporter permease
cje1492	gi|488972043|ref|WP_002882969.1|	hypothetical protein
cje1493	gi|488943516|ref|WP_002854591.1|	probable cytochrome c
cje1494	gi|488943458|ref|WP_002854533.1|	cytochrome c family protein
cje1495	gi|488943123|ref|WP_002854198.1|	poly(A) polymerase
cje1496	gi|488887382|ref|WP_002799607.1|	MULTISPECIES: GTP-binding protein
cje1497	gi|488870667|ref|WP_002782892.1|	MULTISPECIES: hypothetical protein
cje1498	gi|488972561|ref|WP_002883477.1|	flagellar hook-length control protein
cje1499	gi|488972562|ref|WP_002883478.1|	flagellar basal body rod modification protein FlgD
cje1500	gi|488972563|ref|WP_002883479.1|	flagellar hook protein
cje1501	gi|488972564|ref|WP_002883480.1|	hypothetical protein
cje1502	gi|504329561|ref|WP_014516663.1|	putative iron-binding protein
cje1503	gi|515230502|ref|WP_016818266.1|	sodium:sulfate symporter
cje1504	gi|488972569|ref|WP_002883485.1|	hypothetical protein
cje1505	gi|488972570|ref|WP_002883486.1|	2-oxoglutarate/malate translocator
cje1506	gi|488972420|ref|WP_002883338.1|	thiouridylase
cje1507	gi|488947726|ref|WP_002858801.1|	lysine decarboxylase
cje1508	gi|515230499|ref|WP_016818265.1|	hypothetical protein
cje1509	gi|648217159|ref|WP_025998314.1|	hypothetical protein
cje1510	gi|488912909|ref|WP_002823984.1|	hypothetical protein
cje1511	gi|488912911|ref|WP_002823986.1|	hypothetical protein
cje1512	gi|488884101|ref|WP_002796326.1|	nucleoid-structuring protein H-NS
cje1513	gi|488940888|ref|WP_002851963.1|	peptidase C39
cje1514	gi|488947729|ref|WP_002858804.1|	flagellar motor switch protein FliY
cje1515	gi|488940635|ref|WP_002851710.1|	flagellar motor switch protein FliM
cje1516	gi|488972279|ref|WP_002883199.1|	RNA polymerase sigma factor FliA
cje1517	gi|488943472|ref|WP_002854547.1|	membrane protein
cje1518	gi|488943616|ref|WP_002854691.1|	ATP-binding protein
cje1519	gi|488949494|ref|WP_002860569.1|	flagellar biosynthesis regulator FlhF
cje1520	gi|488940728|ref|WP_002851803.1|	2-amino-4-hydroxy-6-hydroxymethyldihydropteridine pyrophosphokinase
cje1521	gi|488940926|ref|WP_002852001.1|	3-dehydroquinate dehydratase
cje1522	gi|488972277|ref|WP_002883197.1|	chlorohydrolase
cje1523	gi|488972276|ref|WP_002883196.1|	endopeptidase IV
cje1524	gi|488972275|ref|WP_002883195.1|	hypothetical protein
cje1525	gi|488972274|ref|WP_002883194.1|	hypothetical protein
cje1526	gi|488946697|ref|WP_002857772.1|	hypothetical protein
cje1527	gi|488971316|ref|WP_002882249.1|	iron-sulfur cluster binding protein
cje1528	gi|488971317|ref|WP_002882250.1|	oxidoreductase
cje1529	gi|488971318|ref|WP_002882251.1|	lactate permease
cje1530	gi|488971319|ref|WP_002882252.1|	cytochrome C oxidase subunit IV
cje1531	gi|133251545|dbj|BAF49087.1|	cytolethal distending toxin C
cje1532	gi|133251544|dbj|BAF49086.1|	cytolethal distending toxin B
cje1533	gi|339905628|gb|AEK05238.1|	cytolethal distending toxin A
cje1534	gi|133251559|dbj|BAF49091.1|	cytolethal distending toxin A
cje1535	gi|488940557|ref|WP_002851632.1|	membrane protein
cje1536	gi|488971320|ref|WP_002882253.1|	cytochrome C oxidase subunit II
cje1537	gi|488971321|ref|WP_002882254.1|	cytochrome D ubiquinol oxidase, subunit II
cje1538	gi|488940631|ref|WP_002851706.1|	aspartate racemase
cje1539	gi|488948692|ref|WP_002859767.1|	uracil-DNA glycosylase
cje1540	gi|488943365|ref|WP_002854440.1|	aspartate ammonia-lyase
cje1541	gi|488972140|ref|WP_002883064.1|	C4-dicarboxylate ABC transporter
cje1542	gi|488972139|ref|WP_002883063.1|	hypothetical protein
cje1543	gi|488972138|ref|WP_002883062.1|	hypothetical protein
cje1544	gi|488940870|ref|WP_002851945.1|	hypothetical protein
cje1545	gi|488972136|ref|WP_002883060.1|	hypothetical protein
cje1546	gi|488972135|ref|WP_002883059.1|	hypothetical protein
cje1547	gi|564606745|gb|ETC95837.1|	50S ribosomal protein L21
cje1548	gi|488889050|ref|WP_002800974.1|	MULTISPECIES: 50S ribosomal protein L27
cje1549	gi|488949509|ref|WP_002860584.1|	GTPase CgtA
cje1550	gi|488972134|ref|WP_002883058.1|	gamma-glutamyl kinase
cje1551	gi|488972133|ref|WP_002883057.1|	hypothetical protein
cje1553	gi|488972131|ref|WP_002883055.1|	hypothetical protein
cje1554	gi|488972129|ref|WP_002883053.1|	hypothetical protein
cje1555	gi|488949511|ref|WP_002860586.1|	methionyl-tRNA formyltransferase
cje1556	gi|488972128|ref|WP_002883052.1|	biotin--protein ligase
cje1557	gi|488940622|ref|WP_002851697.1|	sporulation initiation inhibitor Soj
cje1558	gi|488940844|ref|WP_002851919.1|	chromosome partitioning protein ParB
cje1559	gi|488972127|ref|WP_002883051.1|	F0F1 ATP synthase subunit B'
cje1560	gi|488972126|ref|WP_002883050.1|	F0F1 ATP synthase subunit B
cje1561	gi|488972125|ref|WP_002883049.1|	F0F1 ATP synthase subunit delta
cje1562	gi|488972124|ref|WP_002883048.1|	F0F1 ATP synthase subunit alpha
cje1563	gi|488972123|ref|WP_002883047.1|	F0F1 ATP synthase subunit gamma
cje1564	gi|488940930|ref|WP_002852005.1|	F0F1 ATP synthase subunit beta
cje1565	gi|488940677|ref|WP_002851752.1|	F0F1 ATP synthase subunit epsilon
cje1566	gi|488943286|ref|WP_002854361.1|	flagellar motor protein MotA
cje1567	gi|488955655|ref|WP_002866730.1|	biopolymer transporter ExbD
cje1568	gi|488972121|ref|WP_002883045.1|	energry transducer TonB
cje1569	gi|488972120|ref|WP_002883044.1|	translocation protein TolB
cje1570	gi|488940542|ref|WP_002851617.1|	peptidoglycan-associated lipoprotein Omp18
cje1571	gi|488972119|ref|WP_002883043.1|	hypothetical protein
cje1572	gi|515230459|ref|WP_016818259.1|	peptidyl-prolyl cis-trans isomerase
cje1573	gi|488972528|ref|WP_002883445.1|	malonyl CoA-ACP transacylase
cje1574	gi|488949516|ref|WP_002860591.1|	S-adenosylhomocysteine nucleosidase
cje1575	gi|488972527|ref|WP_002883444.1|	PP-loop family protein
cje1576	gi|488972526|ref|WP_002883443.1|	hydrolase
cje1577	gi|488972524|ref|WP_002883441.1|	recombinase RecO
cje1578	gi|488972521|ref|WP_002883438.1|	heat-shock protein
cje1579	gi|515230455|ref|WP_016818258.1|	hypothetical protein
cje1580	gi|488972668|ref|WP_002883583.1|	hypothetical protein
cje1582	gi|515230452|ref|WP_016818257.1|	hypothetical protein
cje1583	gi|488972066|ref|WP_002882991.1|	tRNA-dihydrouridine synthase
cje1584	gi|488946395|ref|WP_002857470.1|	membrane protein
cje1585	gi|488946331|ref|WP_002857406.1|	molecular chaperone DnaK
cje1586	gi|488972067|ref|WP_002882992.1|	50S rRNA methyltransferase
cje1587	gi|488946202|ref|WP_002857277.1|	acetyl-CoA carboxylase subunit beta
cje1588	gi|488972068|ref|WP_002882993.1|	inositol monophosphatase
cje1589	gi|488972069|ref|WP_002882994.1|	membrane protein
cje1590	gi|488943473|ref|WP_002854548.1|	prephenate dehydrogenase
cje1591	gi|488972070|ref|WP_002882995.1|	peptidase M23
cje1592	gi|488943513|ref|WP_002854588.1|	UDP-3-O-(3-hydroxymyristoyl) glucosamine N-acyltransferase
cje1593	gi|488943287|ref|WP_002854362.1|	glycoprotease
cje1594	gi|488946380|ref|WP_002857455.1|	homoserine kinase
cje1595	gi|488972071|ref|WP_002882996.1|	hypothetical protein
cje1596	gi|488972072|ref|WP_002882997.1|	translation initiation factor IF-2
cje1597	gi|488866411|ref|WP_002778650.1|	MULTISPECIES: ribosome-binding factor A
cje1598	gi|488972073|ref|WP_002882998.1|	ribosome maturation protein RimP
cje1599	gi|488972074|ref|WP_002882999.1|	ATPase AAA
cje1600	gi|488972075|ref|WP_002883000.1|	mcrBC 5-methylcytosine restriction system component
cje1601	gi|488972076|ref|WP_002883001.1|	membrane protein
cje1602	gi|488972077|ref|WP_002883002.1|	cation ABC transporter ATP-binding protein
cje1603	gi|488972078|ref|WP_002883003.1|	ABC transporter substrate-binding protein
cje1604	gi|488943568|ref|WP_002854643.1|	chemotaxis protein
cje1605	gi|488971226|ref|WP_002882159.1|	transcriptional initiation protein Tat
cje1606	gi|488946153|ref|WP_002857228.1|	thioredoxin reductase
cje1607	gi|490411972|ref|WP_004284675.1|	thioredoxin
cje1608	gi|488971225|ref|WP_002882158.1|	hypothetical protein
cje1609	gi|488971223|ref|WP_002882156.1|	homoserine dehydrogenase
cje1610	gi|488971221|ref|WP_002882154.1|	aspartate aminotransferase
cje1611	gi|488971220|ref|WP_002882153.1|	hypothetical protein
cje1612	gi|488957364|ref|WP_002868439.1|	membrane protein
cje1613	gi|488955255|ref|WP_002866330.1|	RNA methyltransferase
cje1614	gi|488971219|ref|WP_002882152.1|	16S rRNA methyltransferase
cje1615	gi|488940528|ref|WP_002851603.1|	50S ribosomal protein L31
cje1616	gi|488940828|ref|WP_002851903.1|	16S rRNA methyltransferase
cje1617	gi|488940560|ref|WP_002851635.1|	membrane protein
cje1618	gi|488949904|ref|WP_002860979.1|	cytochrome CBB3
cje1619	gi|488971218|ref|WP_002882151.1|	6-carboxy-5,6,7,8-tetrahydropterin synthase
cje1620	gi|488971217|ref|WP_002882150.1|	radical SAM protein
cje1621	gi|488940690|ref|WP_002851765.1|	molybdenum cofactor biosynthesis protein MoeA
cje1622	gi|488971216|ref|WP_002882149.1|	hypothetical protein
cje1623	gi|488943588|ref|WP_002854663.1|	hypothetical protein
cje1624	gi|488971214|ref|WP_002882147.1|	prenyltransferase
cje1625	gi|488940907|ref|WP_002851982.1|	tRNA delta(2)-isopentenylpyrophosphate transferase
cje1626	gi|488940921|ref|WP_002851996.1|	membrane protein
cje1627	gi|488940829|ref|WP_002851904.1|	hypothetical protein
cje1628	gi|488971213|ref|WP_002882146.1|	superoxide dismutase
cje1629	gi|488954348|ref|WP_002865423.1|	hypothetical protein
cje1630	gi|488959656|ref|WP_002870694.1|	hypothetical protein
cje1631	gi|488957979|ref|WP_002869054.1|	saccharopine dehydrogenase
cje1632	gi|526007555|ref|WP_020836959.1|	spermidine/putrescine ABC transporter ATP-binding protein
cje1633	gi|488971322|ref|WP_002882255.1|	iron ABC transporter permease
cje1634	gi|488961878|ref|WP_002872902.1|	iron deficiency-induced protein A
cje1635	gi|488948301|ref|WP_002859376.1|	hypothetical protein
cje1636	gi|488971323|ref|WP_002882256.1|	transporter
cje1637	gi|488971324|ref|WP_002882257.1|	transporter
cje1638	gi|488971325|ref|WP_002882258.1|	serine/threonine protein phosphatase
cje1639	gi|488946196|ref|WP_002857271.1|	hypothetical protein
cje1640	gi|488940598|ref|WP_002851673.1|	membrane protein
cje1641	gi|488957984|ref|WP_002869059.1|	phosphoribosylglycinamide formyltransferase
cje1642	gi|488943583|ref|WP_002854658.1|	kinase
cje1643	gi|488915838|ref|WP_002826913.1|	MULTISPECIES: hypothetical protein
cje1644	gi|488971326|ref|WP_002882259.1|	Fis family transcriptional regulator
cje1645	gi|488971327|ref|WP_002882260.1|	peptide deformylase
cje1646	gi|589297940|gb|AHK74086.1|	ATP-dependent Clp protease proteolytic subunit
cje1647	gi|488971328|ref|WP_002882261.1|	trigger factor
cje1648	gi|488971329|ref|WP_002882262.1|	GTP cyclohydrolase
cje1649	gi|488955276|ref|WP_002866351.1|	ATP synthase
cje1650	gi|488971330|ref|WP_002882263.1|	amidophosphoribosyltransferase
cje1651	gi|488971331|ref|WP_002882264.1|	dihydrodipicolinate reductase
cje1652	gi|488971332|ref|WP_002882265.1|	ATPase AAA
cje1653	gi|488971333|ref|WP_002882266.1|	hypothetical protein
cje1654	gi|488954145|ref|WP_002865220.1|	hypothetical protein
cje1655	gi|488971334|ref|WP_002882267.1|	hypothetical protein
cje1656	gi|488971335|ref|WP_002882268.1|	membrane protein
cje1657	gi|500849003|ref|WP_012006631.1|	membrane protein
cje1658	gi|488971336|ref|WP_002882269.1|	hypothetical protein
cje1659	gi|488954146|ref|WP_002865221.1|	citrate transporter family protein
cje1660	gi|488962194|ref|WP_002873218.1|	citrate transporter
cje1661	gi|488971337|ref|WP_002882270.1|	peptide transporter
cje1662	gi|488971338|ref|WP_002882271.1|	UDP pyrophosphate phosphatase
cje1663	gi|488971339|ref|WP_002882272.1|	threonyl-tRNA synthetase
cje1664	gi|488940651|ref|WP_002851726.1|	translation initiation factor IF-3
cje1665	gi|488958427|ref|WP_002869494.1|	DNA modification methylase
cje1666	gi|488971340|ref|WP_002882273.1|	serine protease
cje1667	gi|488971341|ref|WP_002882274.1|	hypothetical protein
cje1668	gi|488971342|ref|WP_002882275.1|	hypothetical protein
cje1669	gi|488971343|ref|WP_002882276.1|	serine protease
cje1670	gi|488971344|ref|WP_002882277.1|	N-acetyl-gamma-glutamyl-phosphate reductase
cje1671	gi|488949551|ref|WP_002860626.1|	N-acetyltransferase GCN5
cje1672	gi|488971346|ref|WP_002882279.1|	acetylglutamate kinase
cje1673	gi|488971347|ref|WP_002882280.1|	acetylornithine aminotransferase
cje1674	gi|488940705|ref|WP_002851780.1|	protein-L-isoaspartate O-methyltransferase
cje1675	gi|488971348|ref|WP_002882281.1|	acetyltransferase
cje1676	gi|488971349|ref|WP_002882282.1|	nicotinate phosphoribosyltransferase
cje1677	gi|488940683|ref|WP_002851758.1|	ribonucleotide-diphosphate reductase subunit beta
cje1678	gi|488961914|ref|WP_002872938.1|	membrane protein
cje1679	gi|488946359|ref|WP_002857434.1|	orotate phosphoribosyltransferase
cje1680	gi|488957127|ref|WP_002868202.1|	ribosome-recycling factor
cje1681	gi|488971350|ref|WP_002882283.1|	preprotein translocase subunit SecG
cje1682	gi|488971351|ref|WP_002882284.1|	membrane protein
cje1683	gi|488940812|ref|WP_002851887.1|	carbonic anhydrase
cje1684	gi|488971352|ref|WP_002882285.1|	mechanosensitive ion channel protein
cje1685	gi|488928975|ref|WP_002840050.1|	MULTISPECIES: nitrogen-fixing protein NifU
cje1686	gi|488971353|ref|WP_002882286.1|	cysteine desulfarase
cje1687	gi|497567739|ref|WP_009881923.1|	bacteriohemerythrin
cje1688	gi|488971786|ref|WP_002882716.1|	hypothetical protein
cje1689	gi|488940619|ref|WP_002851694.1|	hypothetical protein
cje1690	gi|488865756|ref|WP_002777995.1|	MULTISPECIES: 50S ribosomal protein L35
cje1691	gi|488971785|ref|WP_002882715.1|	50S ribosomal protein L20
cje1692	gi|488971784|ref|WP_002882714.1|	histidine kinase
cje1693	gi|488971781|ref|WP_002882711.1|	histidine kinase
cje1694	gi|488971780|ref|WP_002882710.1|	MCP-domain-containing signal transduction protein
cje1695	gi|515229868|ref|WP_016818214.1|	hypothetical protein
cje1696	gi|489017277|ref|WP_002927793.1|	hypothetical protein
cje1697	gi|488971778|ref|WP_002882708.1|	hypothetical protein
cje1698	gi|488954056|ref|WP_002865131.1|	cysteine permease
cje1699	gi|515229784|ref|WP_016818212.1|	MFS transporter
cje1700	gi|488940890|ref|WP_002851965.1|	hypothetical protein
cje1701	gi|488972450|ref|WP_002883368.1|	molybdenum cofactor biosynthesis protein C
cje1702	gi|488958077|ref|WP_002869152.1|	hypothetical protein
cje1703	gi|488940532|ref|WP_002851607.1|	hypothetical protein
cje1704	gi|488972448|ref|WP_002883366.1|	exodeoxyribonuclease III
cje1705	gi|488972447|ref|WP_002883365.1|	sulfatase
cje1706	gi|488972445|ref|WP_002883363.1|	DeoR family transcriptional regulator
cje1707	gi|488940779|ref|WP_002851854.1|	ArsR family transcriptional regulator
cje1708	gi|488972443|ref|WP_002883361.1|	dihydroorotase
cje1709	gi|488946226|ref|WP_002857301.1|	hypothetical protein
cje1710	gi|488972442|ref|WP_002883360.1|	SAM-dependent methyltransferase
cje1711	gi|504329583|ref|WP_014516685.1|	methyl-accepting chemotaxis protein
cje1712	gi|488947578|ref|WP_002858653.1|	zinc transporter ZupT
cje1713	gi|489026448|ref|WP_002936855.1|	trimethylamine N-oxide reductase I catalytic subunit
cje1714	gi|488940607|ref|WP_002851682.1|	trimethylamine-N-oxide reductase 2 precursor
cje1715	gi|549779410|ref|WP_022552215.1|	Trimethylamine-N-oxide reductase
cje1716	gi|488969579|ref|WP_002880532.1|	cytochrome C
cje1717	gi|488940627|ref|WP_002851702.1|	cytochrome C
cje1718	gi|488971527|ref|WP_002882459.1|	membrane protein
cje1719	gi|488940678|ref|WP_002851753.1|	membrane protein
cje1720	gi|488971526|ref|WP_002882458.1|	membrane protein
cje1721	gi|488971525|ref|WP_002882457.1|	branched-chain amino acid aminotransferase
cje1722	gi|488949256|ref|WP_002860331.1|	tautomerase
cje1723	gi|488971524|ref|WP_002882456.1|	anti-oxidant AhpCTSA family protein
cje1724	gi|488971523|ref|WP_002882455.1|	hypothetical protein
cje1725	gi|488946377|ref|WP_002857452.1|	3-hydroxyacyl-ACP dehydratase
cje1726	gi|488971522|ref|WP_002882454.1|	UDP-N-acetylglucosamine acyltransferase
cje1727	gi|488971521|ref|WP_002882453.1|	ATP-dependent protease
cje1728	gi|488940625|ref|WP_002851700.1|	rod shape-determining protein MreB
cje1729	gi|488971520|ref|WP_002882452.1|	rod shape-determining protein MreC
cje1730	gi|488971519|ref|WP_002882451.1|	carbamoyl phosphate synthase large subunit
cje1731	gi|488919132|ref|WP_002830207.1|	MULTISPECIES: hypothetical protein
cje1732	gi|488934624|ref|WP_002845699.1|	MULTISPECIES: hypothetical protein
cje1733	gi|488971518|ref|WP_002882450.1|	hypothetical protein
cje1734	gi|488943468|ref|WP_002854543.1|	transaldolase
cje1735	gi|488957658|ref|WP_002868733.1|	phosphoserine phosphatase
cje1736	gi|488915280|ref|WP_002826355.1|	MULTISPECIES: chemotaxis protein
cje1737	gi|488943153|ref|WP_002854228.1|	chemotaxis protein A
cje1738	gi|488957660|ref|WP_002868735.1|	chemotaxis protein CheY
cje1739	gi|488957661|ref|WP_002868736.1|	UDP-2,3-diacylglucosamine hydrolase
cje1740	gi|488957662|ref|WP_002868737.1|	transcription elongation factor GreA
cje1741	gi|488957663|ref|WP_002868738.1|	ipid-A-disaccharide synthase
cje1742	gi|488957664|ref|WP_002868739.1|	hypothetical protein
cje1743	gi|488957665|ref|WP_002868740.1|	ATPase
cje1744	gi|488971516|ref|WP_002882448.1|	DNA methyltransferase
cje1745	gi|488971515|ref|WP_002882447.1|	DEAD/DEAH box helicase
cje1746	gi|224983582|pdb|3FJ7|A	Chain A, Crystal Structure Of L-Phospholactate Bound Peb3
cje1747	gi|488975353|ref|WP_002886243.1|	ABC transporter ATPase
cje1748	gi|504329586|ref|WP_014516688.1|	ABC transporter ATPase
cje1749	gi|648217149|ref|WP_025998304.1|	hypothetical protein
cje1750	gi|648217148|ref|WP_025998303.1|	hypothetical protein
cje1751	gi|488972923|ref|WP_002883837.1|	stationary phase survival protein SurE
cje1752	gi|488972924|ref|WP_002883838.1|	ThiF family protein
cje1753	gi|648217147|ref|WP_025998302.1|	acetyltransferase
cje1754	gi|488972381|ref|WP_002883300.1|	peptidase
cje1755	gi|488972380|ref|WP_002883299.1|	GTPase
cje1756	gi|488972379|ref|WP_002883298.1|	molybdenum ABC transporter permease
cje1757	gi|488972373|ref|WP_002883292.1|	molybdenum-pterin-binding protein
cje1758	gi|488972372|ref|WP_002883291.1|	molybdate-binding protein
cje1759	gi|488972370|ref|WP_002883289.1|	biotin biosynthesis protein BioC
cje1760	gi|488972369|ref|WP_002883288.1|	hypothetical protein
cje1761	gi|488972368|ref|WP_002883287.1|	8-amino-7-oxononanoate synthase
cje1762	gi|488972367|ref|WP_002883286.1|	adenosylmethionine-8-amino-7-oxononanoate aminotransferase
cje1763	gi|488972364|ref|WP_002883283.1|	ATP-dependent dethiobiotin synthetase BioD
cje1764	gi|488881827|ref|WP_002794052.1|	MULTISPECIES: quaternary ammonium transporter
cje1765	gi|500849183|ref|WP_012006640.1|	transporter
cje1766	gi|488879089|ref|WP_002791314.1|	MULTISPECIES: 50S ribosomal protein L25
cje1767	gi|488972363|ref|WP_002883282.1|	peptidyl-tRNA hydrolase
cje1768	gi|488972362|ref|WP_002883281.1|	membrane protein
cje1769	gi|488972361|ref|WP_002883280.1|	diaminopimelate decarboxylase
cje1770	gi|488972360|ref|WP_002883279.1|	HAD family hydrolase
cje1771	gi|488972357|ref|WP_002883276.1|	chloride transporter
cje1772	gi|488972356|ref|WP_002883275.1|	histidinol-phosphate aminotransferase
cje1773	gi|631603614|gb|KDA19773.1|	flagellar M-ring protein FliF
cje1774	gi|488948351|ref|WP_002859426.1|	flagellar motor switch protein FliG
cje1775	gi|488949235|ref|WP_002860310.1|	flagellar assembly protein FliH
cje1776	gi|488972355|ref|WP_002883274.1|	1-deoxy-D-xylulose-5-phosphate synthase
cje1777	gi|490435990|ref|WP_004307040.1|	FUR family transcriptional regulator
cje1778	gi|490435987|ref|WP_004307037.1|	hypothetical protein
cje1779	gi|488972400|ref|WP_002883319.1|	ubiquinone/menaquinone biosynthesis methyltransferase
cje1780	gi|488972399|ref|WP_002883318.1|	exodeoxyribonuclease VII large subunit
cje1781	gi|488972398|ref|WP_002883317.1|	MFS transporter
cje1782	gi|488972397|ref|WP_002883316.1|	endoribonuclease L-PSP
cje1783	gi|488972396|ref|WP_002883315.1|	3-oxoacyl-ACP synthase
cje1784	gi|488972395|ref|WP_002883314.1|	phosphate acyltransferase
cje1785	gi|488951503|ref|WP_002862578.1|	50S ribosomal protein L32
cje1786	gi|488972392|ref|WP_002883311.1|	hypothetical protein
cje1787	gi|488972390|ref|WP_002883309.1|	nucleoside diphosphate kinase
cje1788	gi|488972389|ref|WP_002883308.1|	ferredoxin
cje1789	gi|488943144|ref|WP_002854219.1|	peroxidase
cje1790	gi|488968753|ref|WP_002879724.1|	flagellar biosynthesis protein FlhB
cje1791	gi|488972412|ref|WP_002883330.1|	flagellar motor protein MotB
cje1792	gi|488947618|ref|WP_002858693.1|	flagellar motor protein MotA
cje1793	gi|488972413|ref|WP_002883331.1|	DNA polymerase I
cje1794	gi|612154680|gb|AHW91383.1|	major facilitator family transporter
cje1795	gi|488957838|ref|WP_002868913.1|	major facilitator transporter
cje1796	gi|488972414|ref|WP_002883332.1|	nucleoside hydrolase
cje1797	gi|488972415|ref|WP_002883333.1|	membrane protein
cje1798	gi|488972416|ref|WP_002883334.1|	UvrABC system subunit A
cje1799	gi|488972418|ref|WP_002883336.1|	membrane protein
cje1800	gi|488949221|ref|WP_002860296.1|	hypothetical protein
cje1801	gi|490435614|ref|WP_004306668.1|	anthranilate synthase subunit I
cje1802	gi|490435612|ref|WP_004306666.1|	anthranilate synthase
cje1803	gi|490435610|ref|WP_004306664.1|	N-(5'-phosphoribosyl)anthranilate isomerase
cje1804	gi|490435609|ref|WP_004306663.1|	tryptophan synthase subunit beta
cje1805	gi|490435607|ref|WP_004306661.1|	tryptophan synthase subunit alpha
cje1806	gi|488955569|ref|WP_002866644.1|	hypothetical protein
cje1807	gi|488948372|ref|WP_002859447.1|	flagellar motor switch protein FliN
cje1808	gi|490435605|ref|WP_004306659.1|	membrane protein
cje1809	gi|488955566|ref|WP_002866641.1|	guanosine polyphosphate pyrophosphohydrolase
cje1810	gi|488948375|ref|WP_002859450.1|	ferredoxin
cje1811	gi|488946478|ref|WP_002857553.1|	DNA-binding response regulator
cje1812	gi|488946534|ref|WP_002857609.1|	dihydroneopterin aldolase
cje1813	gi|489010963|ref|WP_002921511.1|	glycerol-3-phosphate acyltransferase
cje1814	gi|489009537|ref|WP_002920097.1|	cytochrome C biogenesis protein CcsA
cje1815	gi|489009542|ref|WP_002920102.1|	phosphoglucosamine mutase
cje1816	gi|488946279|ref|WP_002857354.1|	peptidase A8
cje1817	gi|488983746|ref|WP_002894543.1|	membrane protein
cje1818	gi|489009544|ref|WP_002920104.1|	coproporphyrinogen III oxidase
cje1819	gi|489009545|ref|WP_002920105.1|	chain-length determining protein
cje1820	gi|489009546|ref|WP_002920106.1|	RND efflux system, outer membrane lipoprotein CmeC
cje1821	gi|490435596|ref|WP_004306650.1|	CmeB
cje1822	gi|488943653|ref|WP_002854728.1|	hemolysin D
cje1823	gi|488969521|ref|WP_002880475.1|	TetR family transcriptional regulator, partial
cje1824	gi|359690831|emb|CCE73772.1|	transcriptional regulator, TetR family
cje1825	gi|490435593|ref|WP_004306647.1|	4Fe-4S ferredoxin
cje1826	gi|488948386|ref|WP_002859461.1|	30S ribosomal protein S21
cje1827	gi|488943276|ref|WP_002854351.1|	hypothetical protein
cje1828	gi|489009552|ref|WP_002920112.1|	glutathionylspermidine synthase
cje1829	gi|489009557|ref|WP_002920117.1|	2-hydroxyacid dehydrogenase
cje1830	gi|488943113|ref|WP_002854188.1|	hypothetical protein
cje1831	gi|489009561|ref|WP_002920121.1|	hypothetical protein
cje1832	gi|489009563|ref|WP_002920123.1|	hypothetical protein
cje1833	gi|490435585|ref|WP_004306639.1|	ATPase AAA
cje1834	gi|488946198|ref|WP_002857273.1|	ferric reductase
cje1835	gi|490435582|ref|WP_004306636.1|	sulfoxide reductase catalytic subunit YedY
cje1836	gi|490435580|ref|WP_004306634.1|	orotidine 5'-phosphate decarboxylase
cje1837	gi|488913696|ref|WP_002824771.1|	MULTISPECIES: transcription antitermination protein NusB
cje1838	gi|488943203|ref|WP_002854278.1|	6,7-dimethyl-8-ribityllumazine synthase
cje1839	gi|488947577|ref|WP_002858652.1|	2-dehydro-3-deoxyphosphooctonate aldolase
cje1840	gi|490435575|ref|WP_004306629.1|	membrane protein
cje1841	gi|490435572|ref|WP_004306626.1|	GTP-binding protein Der
cje1842	gi|490435570|ref|WP_004306624.1|	shikimate kinase
cje1843	gi|489009605|ref|WP_002920165.1|	tryptophanyl-tRNA synthetase
cje1844	gi|488971792|ref|WP_002882722.1|	seryl-tRNA synthetase
cje1845	gi|488971791|ref|WP_002882721.1|	membrane protein
cje1846	gi|488972323|ref|WP_002883242.1|	hypothetical protein
cje1847	gi|515230233|ref|WP_016818227.1|	pyruvate kinase
cje1848	gi|488971243|ref|WP_002882176.1|	malate:quinone oxidoreductase
cje1849	gi|488971240|ref|WP_002882173.1|	pantothenate kinase
cje1850	gi|488948400|ref|WP_002859475.1|	hypothetical protein
cje1851	gi|488971239|ref|WP_002882172.1|	hypothetical protein
cje1852	gi|488971238|ref|WP_002882171.1|	hypothetical protein
cje1853	gi|488971237|ref|WP_002882170.1|	glutamyl-tRNA amidotransferase subunit C
cje1854	gi|488971235|ref|WP_002882168.1|	colicin V synthesis protein
cje1855	gi|488971234|ref|WP_002882167.1|	Fur family transcriptional regulator
cje1856	gi|488971232|ref|WP_002882165.1|	lysyl-tRNA synthetase
cje1857	gi|488971231|ref|WP_002882164.1|	serine hydroxymethyltransferase
cje1858	gi|488971230|ref|WP_002882163.1|	ABC transporter
cje1859	gi|488971229|ref|WP_002882162.1|	membrane protein
cje1860	gi|488947643|ref|WP_002858718.1|	shikimate 5-dehydrogenase
cje1861	gi|488971228|ref|WP_002882161.1|	hypothetical protein
cje1862	gi|488943525|ref|WP_002854600.1|	prolipoprotein diacylglyceryl transferase
cje1863	gi|488972557|ref|WP_002883473.1|	fumarate reductase
cje1864	gi|488950084|ref|WP_002861159.1|	fumarate reductase
cje1865	gi|488972556|ref|WP_002883472.1|	fumarate reductase
cje1866	gi|488972555|ref|WP_002883471.1|	ATP-binding protein
cje1867	gi|488972554|ref|WP_002883470.1|	ATP-binding protein
cje1868	gi|488974624|ref|WP_002885519.1|	hypothetical protein
cje1869	gi|488974624|ref|WP_002885519.1|	hypothetical protein
