# Supplementary material for: Integrated Genomic and Proteomic Analyses of High-level Chloramphenicol Resistance in Campylobacter jejuni
Source: Sci Rep. 2017 Dec 5;7:16973. doi: 10.1038/s41598-017-17321-1 (PMC5716995; doi:10.1038/s41598-017-17321-1)
Supplement: Supplementary file 3 — Table S2 [file 41598_2017_17321_MOESM3_ESM.xlsx]

## Sheet: Table S2
Table S2 The identified and quantified proteins by SWATH.
Row	Proteins	p-value	Mean 1	Mean 2	Median 1	Median 2	Sigma 1	Sigma 2	Delta	Fold Change	Log (Fold Change)
1	cje0831	1.4471e-09	2.19553e+06	5.0414e+06	2.18995e+06	5.03287e+06	9842.22	16747.8	-2.84588e+06	0.435499	-0.361013
2	cje1128	4.6522e-09	6.88039e+06	3.1938e+07	6.85347e+06	3.19422e+07	213584	82693.3	-2.50576e+07	0.215429	-0.666695
3	cje1634	1.1796e-08	5.15466e+07	1.93826e+07	5.14851e+07	1.944e+07	132984	346338	3.2164e+07	2.65943	0.424788
4	cje1655	1.3522e-08	5.87278e+06	335524	5.87954e+06	328411	59754.2	28229.4	5.53726e+06	17.5033	1.24312
5	cje0767	3.7968e-08	7.72825e+06	370366	7.70861e+06	351895	61670.8	95499.3	7.35788e+06	20.8665	1.31945
6	cje0487	4.7749e-08	3.63414e+07	1.99125e+07	3.62843e+07	2.00407e+07	134509	232730	1.64289e+07	1.82505	0.261275
7	cje0182	5.932e-08	3.40546e+07	1.06979e+07	3.41346e+07	1.0673e+07	341596	214702	2.33567e+07	3.18329	0.502877
8	cje1211	6.025e-08	1.32436e+06	197664	1.33268e+06	198416	19150.4	3874.72	1.12669e+06	6.70004	0.826078
9	cje1711	7.0734e-08	7.98941e+07	2.57311e+07	8.04373e+07	2.58225e+07	961074	179603	5.4163e+07	3.10496	0.492056
10	cje1382	7.4618e-08	8.69173e+06	3.82759e+06	8.68203e+06	3.804e+06	76994.5	44613	4.86414e+06	2.27081	0.35618
11	cje0834	8.4822e-08	974555	1.99255e+06	975030	1.9942e+06	10760.6	15937.6	-1.018e+06	0.489099	-0.310603
12	cje1344	8.6814e-08	1.67403e+06	111420	1.68898e+06	104648	26086.9	14176.2	1.56261e+06	15.0245	1.1768
13	cje0931	1.5838e-07	7.23287e+06	1.19576e+07	7.23065e+06	1.19394e+07	9874.12	103869	-4.72471e+06	0.604877	-0.218333
14	cje0101	1.8161e-07	7.82611e+06	2.04257e+06	7.76036e+06	2.06526e+06	117373	60760.9	5.78354e+06	3.8315	0.583369
15	cje0237	1.9292e-07	5.74252e+06	1.33024e+07	5.75958e+06	1.33358e+07	99165.3	144670	-7.5599e+06	0.43169	-0.364828
16	cje1506	2.0418e-07	555373	1.3164e+06	549097	1.31523e+06	12964.7	12354.1	-761024	0.421889	-0.374802
17	cje0864	2.2881e-07	8.74032e+06	2.21079e+07	8.69335e+06	2.20441e+07	226863	230841	-1.33676e+07	0.395349	-0.40302
18	cje1035	2.2953e-07	409534	1.21687e+06	405246	1.2174e+06	10178.9	16705.9	-807337	0.336547	-0.472955
19	cje0357	2.3122e-07	2.95412e+06	6.44471e+06	2.95645e+06	6.4782e+06	17235.4	82964.9	-3.49059e+06	0.458379	-0.338776
20	cje0929	2.5733e-07	9.10766e+06	2.4593e+07	8.97096e+06	2.44968e+07	333960	193789	-1.54854e+07	0.370335	-0.431405
21	cje0469	3.3153e-07	3.49057e+07	7.43444e+07	3.50172e+07	7.40796e+07	756268	725115	-3.94387e+07	0.469513	-0.328352
22	cje0246	3.3336e-07	4.51796e+06	2.64454e+06	4.52065e+06	2.64234e+06	11683.8	48448.8	1.87342e+06	1.70841	0.232592
23	cje1283	3.3694e-07	1.14226e+07	2.90148e+07	1.15623e+07	2.90372e+07	320282	342945	-1.75921e+07	0.393684	-0.404852
24	cje0917	3.4354e-07	3.98932e+06	1.0469e+07	3.9113e+06	1.04662e+07	150287	87052.4	-6.4797e+06	0.38106	-0.419007
25	cje0189	3.7603e-07	786607	2.4771e+06	784604	2.47016e+06	38315.1	26077.2	-1.6905e+06	0.317551	-0.498187
26	cje0882	3.8028e-07	7.72212e+06	4.07391e+06	7.74502e+06	4.04289e+06	62492.7	78455.4	3.64821e+06	1.89551	0.277725
27	cje1059	3.8356e-07	1.41282e+07	4.68902e+06	1.41541e+07	4.59192e+06	172202	194898	9.43915e+06	3.01303	0.479004
28	cje1041	4.2718e-07	2.10665e+07	6.97309e+06	2.09011e+07	6.936e+06	371677	144888	1.40934e+07	3.02111	0.480167
29	cje0977	4.9639e-07	3.66103e+06	1.51502e+06	3.6571e+06	1.49002e+06	7172.1	62660.1	2.146e+06	2.41648	0.383183
30	cje1451	5.5248e-07	2.94944e+07	1.73523e+07	2.94294e+07	1.73174e+07	276767	240305	1.21421e+07	1.69974	0.230382
31	cje0199	6.1143e-07	5.64464e+06	1.28046e+06	5.69786e+06	1.28083e+06	126768	46789.9	4.36418e+06	4.40828	0.644269
32	cje1417	6.2926e-07	1.24899e+07	5.36216e+06	1.24699e+07	5.3964e+06	158374	155981	7.12776e+06	2.32927	0.36722
33	cje1357	6.336e-07	978541	2.41011e+06	967526	2.40722e+06	43996.5	8024.03	-1.43157e+06	0.406016	-0.391457
34	cje1738	7.1615e-07	8.65047e+07	5.21317e+07	8.66372e+07	5.23082e+07	678827	874741	3.43729e+07	1.65935	0.219937
35	cje0981	7.6139e-07	1.48996e+06	4.52297e+06	1.48894e+06	4.49146e+06	9076.01	98794.2	-3.03301e+06	0.329421	-0.482248
36	cje0969	7.9158e-07	7.32937e+06	1.16967e+07	7.38125e+06	1.16927e+07	100903	103088	-4.36729e+06	0.626621	-0.202995
37	cje1216	7.9506e-07	4.68567e+07	9.30375e+07	4.72224e+07	9.31969e+07	1.20667e+06	935823	-4.61807e+07	0.503633	-0.297886
38	cje1422	8.4793e-07	1.33075e+06	4.65526e+06	1.29464e+06	4.6211e+06	71779.5	85603.7	-3.32451e+06	0.285859	-0.543848
39	cje0290	8.7313e-07	1.76007e+06	4.08636e+06	1.75416e+06	4.09762e+06	47955	62460.8	-2.32629e+06	0.430719	-0.365806
40	cje1133	9.6502e-07	2.45799e+06	4.92487e+06	2.45114e+06	4.92778e+06	78379.4	34469.9	-2.46689e+06	0.499096	-0.301816
41	cje1127	1.0567e-06	1.70197e+07	4.45648e+06	1.71331e+07	4.46939e+06	445162	28617	1.25632e+07	3.81909	0.58196
42	cje1549	1.0869e-06	1.02812e+06	4.04828e+06	1.06711e+06	4.04249e+06	91048.4	58079.6	-3.02016e+06	0.253964	-0.595227
43	cje1119	1.1088e-06	3.84075e+06	5.99199e+06	3.85446e+06	6.00861e+06	41481.7	65239.6	-2.15124e+06	0.64098	-0.193155
44	cje1420	1.2018e-06	1.0718e+07	3.11139e+06	1.06891e+07	3.11773e+06	277271	30390.2	7.60663e+06	3.44477	0.537161
45	cje0558	1.2636e-06	8.96324e+06	6.7039e+06	8.95238e+06	6.68087e+06	57683.7	60918.8	2.25934e+06	1.33702	0.126137
46	cje1215	1.2818e-06	5.33022e+06	1.01906e+07	5.29085e+06	1.02093e+07	103539	148612	-4.86034e+06	0.523054	-0.281453
47	cje0046	1.3478e-06	1.67524e+07	9.25096e+06	1.66505e+07	9.30629e+06	193073	207022	7.50141e+06	1.81088	0.257889
48	cje0984	1.3815e-06	151049	304941	148825	305367	5677.05	1384.54	-153892	0.49534	-0.305097
49	cje1073	1.5434e-06	4.68226e+06	1.09124e+07	4.69963e+06	1.10289e+07	32878.8	240990	-6.23014e+06	0.429077	-0.367465
50	cje0490	1.719e-06	1.22756e+08	6.40033e+07	1.23775e+08	6.41912e+07	2.1445e+06	976717	5.87525e+07	1.91796	0.28284
51	cje0816	1.7966e-06	1.82785e+07	1.15618e+07	1.81779e+07	1.15058e+07	182202	202482	6.71676e+06	1.58094	0.198917
52	cje0187	1.8219e-06	1.38943e+06	2.32964e+06	1.39058e+06	2.3438e+06	29229.6	24691.9	-940214	0.596412	-0.224454
53	cje0097	2.0112e-06	182953	354776	182852	352919	4342.77	5702.48	-171823	0.515686	-0.287615
54	cje0722	2.0129e-06	1.77098e+07	6.5373e+06	1.76389e+07	6.77157e+06	141262	444254	1.11725e+07	2.70904	0.432815
55	cje1358	2.0803e-06	3.52237e+06	1.26176e+06	3.49279e+06	1.23668e+06	82304.3	47656	2.26061e+06	2.79163	0.445858
56	cje1736	2.2804e-06	9.93215e+07	3.96115e+07	1.00589e+08	3.93971e+07	2.51681e+06	522696	5.971e+07	2.50739	0.399222
57	cje1642	2.319e-06	138104	755693	146868	759893	24602.1	10372.4	-617589	0.182751	-0.738141
58	cje0885	2.344e-06	4.04937e+07	2.51411e+07	4.03789e+07	2.52993e+07	507858	430085	1.53526e+07	1.61066	0.207004
59	cje0060	2.3619e-06	1.06467e+06	4.37589e+06	1.05069e+06	4.40245e+06	98169.4	105088	-3.31122e+06	0.243304	-0.61385
60	cje0571	2.5451e-06	6.98463e+06	1.15619e+07	6.97865e+06	1.16437e+07	91192.6	180856	-4.57725e+06	0.604108	-0.218885
61	cje1013	2.5811e-06	1.41571e+06	797595	1.40808e+06	793315	22729.4	15387.6	618110	1.77497	0.24919
62	cje1277	2.6123e-06	1.77958e+06	3.33627e+06	1.77493e+06	3.35651e+06	49288.7	48765.6	-1.55669e+06	0.533405	-0.272943
63	cje0874	2.6301e-06	2.01611e+07	5.59321e+06	2.01785e+07	5.59063e+06	635467	136540	1.45679e+07	3.60457	0.556853
64	cje1278	2.7225e-06	2.80224e+06	5.11258e+06	2.81177e+06	5.15186e+06	23900	101191	-2.31034e+06	0.548108	-0.261134
65	cje0737	3.0233e-06	9.79321e+06	1.69111e+07	9.81683e+06	1.70389e+07	189624	268684	-7.1179e+06	0.579099	-0.237247
66	cje0363	3.1027e-06	8.41506e+06	2.66973e+07	8.32086e+06	2.71316e+07	170938	832813	-1.82822e+07	0.315203	-0.501409
67	cje1089	3.2815e-06	3.73623e+07	1.96204e+07	3.7611e+07	1.96173e+07	510502	662927	1.77419e+07	1.90426	0.279725
68	cje1391	3.2823e-06	7.14704e+07	5.15167e+07	7.12666e+07	5.15491e+07	454532	824036	1.99537e+07	1.38732	0.142178
69	cje1362	3.2936e-06	1.3084e+07	6.3508e+06	1.31428e+07	6.30054e+06	289631	130886	6.7332e+06	2.06021	0.313912
70	cje1163	3.3391e-06	950679	1.58593e+06	956971	1.59367e+06	14704.5	26251.8	-635252	0.599445	-0.22225
71	cje0270	3.3624e-06	2.16997e+07	2.99895e+07	2.1791e+07	3.00024e+07	225699	322146	-8.28979e+06	0.723577	-0.140515
72	cje0149	3.457e-06	4.23853e+07	1.91599e+07	4.19235e+07	1.88894e+07	956960	561854	2.32254e+07	2.21219	0.344822
73	cje0398	3.6746e-06	8.48854e+06	3.92664e+06	8.51417e+06	3.89258e+06	146978	165482	4.5619e+06	2.16178	0.334812
74	cje1724	3.7707e-06	405140	1.46245e+06	416004	1.46196e+06	44139.5	26784.1	-1.05731e+06	0.277028	-0.557476
75	cje1822	3.7796e-06	2.83755e+07	3.68095e+07	2.83012e+07	3.68954e+07	129986	391051	-8.43398e+06	0.770875	-0.113016
76	cje0762	3.8443e-06	1.00747e+07	1.46223e+07	1.00682e+07	1.47168e+07	119297	188577	-4.54755e+06	0.688999	-0.161782
77	cje0455	4.037e-06	1.7123e+06	706272	1.70756e+06	685272	32984.1	37542.5	1.00603e+06	2.42442	0.384608
78	cje1819	4.0719e-06	7.78799e+06	3.43998e+06	7.79753e+06	3.41048e+06	172042	131351	4.34802e+06	2.26397	0.35487
79	cje0445	4.2878e-06	8.20979e+06	3.6257e+06	8.12858e+06	3.6854e+06	182904	141385	4.5841e+06	2.26434	0.354941
80	cje0051	4.382e-06	1.75329e+07	1.02104e+07	1.75582e+07	1.00922e+07	277089	247147	7.32248e+06	1.71716	0.234811
81	cje0122	4.4278e-06	1.49004e+06	3.54623e+06	1.49267e+06	3.49393e+06	34241.7	98766	-2.05618e+06	0.420177	-0.376567
82	cje1129	4.4567e-06	3.7028e+06	1.63333e+07	3.63081e+06	1.64015e+07	128955	630101	-1.26305e+07	0.226703	-0.644544
83	cje0361	4.5521e-06	3.07588e+07	4.63859e+07	3.08265e+07	4.6544e+07	643182	475705	-1.56271e+07	0.663108	-0.178416
84	cje0293	4.7279e-06	125566	278068	128250	275685	5626.69	5518.89	-152501	0.451567	-0.345278
85	cje0335	4.778e-06	8.75555e+06	4.26767e+06	8.79283e+06	4.30742e+06	190206	133801	4.48788e+06	2.0516	0.312093
86	cje1628	4.7962e-06	3.58173e+07	6.24536e+07	3.62833e+07	6.27183e+07	1.02376e+06	927692	-2.66363e+07	0.573503	-0.241464
87	cje1856	4.8916e-06	2.00649e+07	3.46961e+07	2.0111e+07	3.46554e+07	341625	681848	-1.46313e+07	0.578303	-0.237844
88	cje1162	4.9479e-06	2.05151e+06	4.12594e+06	2.04215e+06	4.15757e+06	86078.9	65949.6	-2.07443e+06	0.497223	-0.303448
89	cje0065	5.0871e-06	4.7275e+06	7.85629e+06	4.74808e+06	7.79236e+06	37154.8	160451	-3.12879e+06	0.601747	-0.220586
90	cje0996	5.245e-06	2.80725e+07	1.49525e+07	2.83457e+07	1.4937e+07	641835	269031	1.312e+07	1.87745	0.273567
91	cje1166	5.34e-06	981006	2.36833e+06	988298	2.34358e+06	26356.8	69063.3	-1.38733e+06	0.414218	-0.382771
92	cje0251	5.5957e-06	65210.1	136464	63797	136151	2852.89	2572.49	-71253.8	0.477856	-0.320703
93	cje0390	5.6073e-06	1.27027e+07	1.79144e+07	1.26959e+07	1.78069e+07	153963	235215	-5.21177e+06	0.709074	-0.149308
94	cje1152	5.6337e-06	2.31849e+06	4.80945e+06	2.26867e+06	4.76533e+06	89692.8	100255	-2.49095e+06	0.48207	-0.31689
95	cje1737	5.9391e-06	9.98479e+07	5.53588e+07	9.90497e+07	5.54264e+07	2.23598e+06	963156	4.44891e+07	1.80365	0.256152
96	cje1140	5.9548e-06	854465	1.52817e+06	850562	1.54461e+06	23116.2	28751.8	-673708	0.559141	-0.252478
97	cje0826	6.1834e-06	6.0766e+06	1.05777e+07	6.00645e+06	1.05169e+07	217276	121255	-4.50113e+06	0.574471	-0.240732
98	cje0726	6.2364e-06	5.47193e+06	1.12944e+07	5.46917e+06	1.11876e+07	179511	267985	-5.82244e+06	0.484483	-0.314722
99	cje0584	6.5625e-06	2.20409e+06	3.85617e+06	2.19205e+06	3.87483e+06	70163.8	60582.3	-1.65207e+06	0.571576	-0.242926
100	cje1108	6.7248e-06	1.55358e+07	4.32505e+06	1.58854e+07	4.34494e+06	625826	94442.3	1.12107e+07	3.59204	0.555342
101	cje1586	7.3833e-06	671921	1.55054e+06	680387	1.57437e+06	22782.1	45382.1	-878617	0.433347	-0.363164
102	cje0990	7.5445e-06	2.27182e+07	1.40809e+07	2.29097e+07	1.41636e+07	470156	175673	8.63729e+06	1.61341	0.207744
103	cje1249	7.5461e-06	7.99623e+06	1.14439e+07	8.04732e+06	1.14088e+07	102462	172169	-3.44767e+06	0.698733	-0.155689
104	cje0583	7.599e-06	1.19325e+06	3.05969e+06	1.19588e+06	3.07421e+06	13020.4	107870	-1.86644e+06	0.38999	-0.408946
105	cje0821	8.0741e-06	208353	455844	210271	463214	4950.14	13765.4	-247491	0.45707	-0.340017
106	cje0812	8.2512e-06	2.37151e+06	5.38071e+06	2.41683e+06	5.36378e+06	167254	63309.2	-3.0092e+06	0.440743	-0.355815
107	cje1335	8.3002e-06	2.7123e+06	756397	2.76027e+06	759825	115666	13148.9	1.9559e+06	3.58581	0.554588
108	cje1287	8.5206e-06	1.8029e+06	5.07217e+06	1.83785e+06	5.00212e+06	67940.1	183703	-3.26927e+06	0.355449	-0.449222
109	cje0081	8.6285e-06	2.16579e+07	3.35099e+07	2.18816e+07	3.35287e+07	583853	408048	-1.1852e+07	0.646312	-0.189558
110	cje0048	8.7153e-06	5.59622e+06	3.00187e+06	5.57346e+06	3.06917e+06	84266.5	131655	2.59435e+06	1.86424	0.270503
111	cje1247	8.7741e-06	1.92906e+06	3.38236e+06	1.88757e+06	3.3824e+06	86980.2	11298.4	-1.45329e+06	0.570331	-0.243873
112	cje1704	8.8653e-06	3.74413e+06	8.06563e+06	3.67946e+06	8.14616e+06	128934	227497	-4.3215e+06	0.464208	-0.333287
113	cje1028	8.8987e-06	689005	1.50231e+06	673058	1.48777e+06	41987.3	25759.7	-813303	0.458631	-0.338537
114	cje0185	8.9646e-06	261877	577736	264005	579360	16469.5	9802.95	-315859	0.453281	-0.343632
115	cje1458	9.3006e-06	5.27503e+06	4.30388e+06	5.28085e+06	4.31647e+06	29822.5	51458.4	971148	1.22564	0.0883645
116	cje0685	9.3526e-06	33512.3	172009	33515.3	171785	3140.59	7891.82	-138497	0.194829	-0.710347
117	cje0336	9.3923e-06	1.45273e+06	942711	1.45841e+06	952445	18237.9	25452.6	510023	1.54102	0.187808
118	cje1462	9.7226e-06	2.80753e+06	6.56559e+06	2.86469e+06	6.57121e+06	211699	96682.8	-3.75806e+06	0.427612	-0.36895
119	cje1110	9.8063e-06	9.03293e+06	3.19366e+06	9.08195e+06	3.22647e+06	356605	64533.7	5.83928e+06	2.8284	0.45154
120	cje0036	9.898e-06	352907	614860	353279	609467	10706.9	12284.3	-261954	0.573962	-0.241117
121	cje1545	9.9714e-06	5.81864e+06	2.70656e+06	5.78126e+06	2.68204e+06	170436	92572	3.11208e+06	2.14983	0.332403
122	cje0730	1.0824e-05	2.87084e+06	5.07968e+06	2.88846e+06	5.09669e+06	69488.5	122145	-2.20885e+06	0.565161	-0.247828
123	cje1480	1.0923e-05	6.45781e+06	3.98743e+06	6.47018e+06	3.99045e+06	39973.1	152370	2.47037e+06	1.61954	0.209392
124	cje0178	1.1073e-05	597105	1.10676e+06	593153	1.10992e+06	11946.6	30342.7	-509654	0.539508	-0.268002
125	cje1743	1.1189e-05	3.58551e+06	6.61053e+06	3.6046e+06	6.53423e+06	115949	155616	-3.02502e+06	0.542393	-0.265686
126	cje1683	1.2283e-05	2.55504e+06	1.08212e+06	2.57197e+06	1.11709e+06	29498.8	92122.6	1.47292e+06	2.36115	0.373123
127	cje1174	1.233e-05	965086	532556	953728	533352	26901.4	9205.67	432529	1.81218	0.2582
128	cje1230	1.2411e-05	6.25951e+06	2.95715e+06	6.25134e+06	2.90037e+06	181433	119847	3.30236e+06	2.11674	0.325667
129	cje1814	1.2432e-05	1.00912e+07	4.20302e+06	1.01385e+07	4.04561e+06	218961	320149	5.88819e+06	2.40094	0.380382
130	cje1248	1.2533e-05	1.35155e+07	1.00758e+07	1.35996e+07	1.01043e+07	195539	115377	3.43968e+06	1.34138	0.127551
131	cje0077	1.3027e-05	1.86544e+07	1.0622e+07	1.85539e+07	1.06403e+07	510028	162731	8.03231e+06	1.75619	0.244572
132	cje0266	1.3869e-05	1.85558e+06	965411	1.85468e+06	983108	16442.6	57985.4	890170	1.92206	0.283768
133	cje1697	1.3937e-05	1.55351e+07	2.62031e+07	1.53624e+07	2.64499e+07	454107	562843	-1.06679e+07	0.592874	-0.227037
134	cje1020	1.4277e-05	445975	1.09266e+06	443218	1.07724e+06	12363	42337.6	-646682	0.408157	-0.389173
135	cje0802	1.4308e-05	7.16897e+07	4.42743e+07	7.2294e+07	4.41118e+07	1.84245e+06	324600	2.74154e+07	1.61922	0.209305
136	cje0297	1.4331e-05	3.22501e+06	8.89308e+06	3.23501e+06	8.95854e+06	149256	357000	-5.66807e+06	0.362643	-0.440521
137	cje0952	1.506e-05	7.44797e+06	1.29065e+07	7.40473e+06	1.30535e+07	203375	317811	-5.45848e+06	0.577073	-0.238769
138	cje1611	1.5152e-05	1.17262e+06	582431	1.18897e+06	583721	39604.5	10044.8	590185	2.01331	0.303911
139	cje0023	1.5377e-05	1.31661e+06	1.90345e+06	1.3073e+06	1.89388e+06	22177.3	34219.6	-586840	0.691696	-0.160085
140	cje0523	1.602e-05	549007	1.1528e+06	551733	1.1506e+06	10431.6	41085.9	-603791	0.476239	-0.322175
141	cje0337	1.619e-05	1.25029e+08	8.31513e+07	1.24299e+08	8.36323e+07	1.99458e+06	2.17062e+06	4.18775e+07	1.50363	0.177141
142	cje1286	1.6433e-05	6.27099e+06	1.51245e+07	6.54975e+06	1.50864e+07	561107	276546	-8.85348e+06	0.414625	-0.382344
143	cje0749	1.7197e-05	935210	1.59486e+06	914250	1.59592e+06	42484.7	20435.1	-659650	0.58639	-0.231813
144	cje1313	1.7638e-05	1.03159e+07	6.38403e+06	1.03204e+07	6.40488e+06	47637	278759	3.93187e+06	1.61589	0.208412
145	cje0183	1.859e-05	1.13912e+07	6.34198e+06	1.15396e+07	6.37045e+06	364622	49714.8	5.04919e+06	1.79615	0.254344
146	cje1612	1.8622e-05	3.63511e+06	2.33663e+06	3.61639e+06	2.3586e+06	78117.9	53491.9	1.29848e+06	1.55571	0.191928
147	cje0318	1.8745e-05	4.3275e+06	2.47501e+06	4.32928e+06	2.42541e+06	64970.4	118674	1.85249e+06	1.74848	0.24266
148	cje0226	1.925e-05	532970	1.45477e+06	531591	1.47444e+06	33684.2	58810.7	-921795	0.366362	-0.43609
149	cje0778	2.0035e-05	8.84112e+06	5.31947e+06	8.82411e+06	5.37523e+06	192065	177526	3.52165e+06	1.66203	0.220639
150	cje1858	2.0153e-05	8.32558e+06	1.82651e+07	8.51807e+06	1.83314e+07	717406	178451	-9.93951e+06	0.455819	-0.341207
151	cje1569	2.0351e-05	2.77873e+07	3.68855e+07	2.77801e+07	3.65772e+07	276330	619524	-9.09819e+06	0.75334	-0.123009
152	cje1650	2.0499e-05	5.02168e+06	6.54762e+06	5.03312e+06	6.56485e+06	92834.4	66134.5	-1.52594e+06	0.766947	-0.115235
153	cje1026	2.0515e-05	1.07794e+06	2.03288e+06	1.06461e+06	2.05967e+06	23539.3	67348.9	-954940	0.530252	-0.275518
154	cje1294	2.0564e-05	2.57065e+06	1.17938e+06	2.575e+06	1.21379e+06	55145.3	88182.5	1.39127e+06	2.17966	0.33839
155	cje1542	2.0575e-05	7.28354e+06	3.39452e+06	7.3587e+06	3.40839e+06	225198	183929	3.88901e+06	2.14567	0.331564
156	cje0746	2.0588e-05	2.02093e+06	3.02228e+06	2.01886e+06	3.00173e+06	16039.5	73140.3	-1.00135e+06	0.668677	-0.174784
157	cje1284	2.0633e-05	1.00001e+06	2.0421e+06	999545	2.04147e+06	42874.3	65120.9	-1.04209e+06	0.489699	-0.310071
158	cje0395	2.0686e-05	6.96146e+06	1.03336e+07	6.97709e+06	1.03615e+07	240723	76080.7	-3.3721e+06	0.673675	-0.17155
159	cje0358	2.0966e-05	7.11302e+06	9.87811e+06	7.15343e+06	9.83928e+06	134437	158342	-2.76508e+06	0.72008	-0.142619
160	cje0071	2.1008e-05	746933	1.61538e+06	733988	1.58841e+06	34730.9	55263.1	-868446	0.462389	-0.334993
161	cje1474	2.1183e-05	208437	431151	209741	433601	2495.82	16587.2	-222714	0.483443	-0.315655
162	cje1168	2.1546e-05	4.67752e+06	6.35046e+06	4.65676e+06	6.36963e+06	38049.4	120682	-1.67294e+06	0.736563	-0.13279
163	cje1831	2.1926e-05	236475	492877	239549	493107	14150.4	13386.9	-256403	0.479784	-0.318954
164	cje1562	2.2889e-05	1.33199e+08	1.87603e+08	1.32561e+08	1.86595e+08	1.93742e+06	3.70172e+06	-5.44041e+07	0.710004	-0.148739
165	cje0814	2.31e-05	4.25989e+06	9.93934e+06	4.30052e+06	1.00591e+07	162039	406036	-5.67946e+06	0.428589	-0.367959
166	cje0712	2.3524e-05	8.08543e+06	1.21324e+07	8.10163e+06	1.21159e+07	158689	269730	-4.047e+06	0.666431	-0.176245
167	cje0766	2.3553e-05	1.74217e+06	99039	1.69282e+06	95462.4	110444	62899.5	1.64313e+06	17.5907	1.24528
168	cje0824	2.3719e-05	1.87301e+07	6.75214e+06	1.91077e+07	6.65383e+06	888914	267043	1.19779e+07	2.77394	0.443098
169	cje1138	2.3958e-05	3.60843e+06	6.46544e+06	3.65489e+06	6.46858e+06	142852	169861	-2.857e+06	0.558111	-0.253279
170	cje1745	2.3968e-05	1.09273e+06	2.93712e+06	1.10597e+06	2.97406e+06	24872.3	141122	-1.84439e+06	0.37204	-0.42941
171	cje0492	2.4255e-05	1.68215e+06	3.87905e+06	1.67772e+06	3.83419e+06	27288.5	169006	-2.1969e+06	0.433649	-0.362861
172	cje0679	2.5025e-05	159073	342696	165298	341364	12244.7	7619.85	-183623	0.464182	-0.333312
173	cje1274	2.6123e-05	1.803e+07	1.41768e+07	1.81172e+07	1.41119e+07	264679	153407	3.85316e+06	1.27179	0.104416
174	cje1672	2.6679e-05	5.76838e+06	4.15702e+06	5.80023e+06	4.14776e+06	71938.9	106614	1.61136e+06	1.38762	0.142272
175	cje1147	2.702e-05	9.26281e+06	1.43823e+07	9.34808e+06	1.43278e+07	384006	143468	-5.1195e+06	0.644042	-0.191086
176	cje0573	2.7954e-05	461178	897384	446573	889262	29866	18683.4	-436207	0.513913	-0.28911
177	cje1732	2.804e-05	2.37257e+06	4.04174e+06	2.37673e+06	4.01522e+06	107967	80890.1	-1.66917e+06	0.587018	-0.231349
178	cje0524	2.8167e-05	360938	894751	375542	890439	29979.3	31095.4	-533812	0.403396	-0.394269
179	cje0516	2.8261e-05	9.80728e+06	1.70004e+07	9.90032e+06	1.67367e+07	181907	553387	-7.19307e+06	0.576887	-0.238909
180	cje0481	2.8293e-05	5.93597e+07	8.02912e+07	5.92106e+07	8.00293e+07	673489	1.55609e+06	-2.09315e+07	0.739305	-0.131176
181	cje0400	2.8706e-05	5.88751e+06	1.19187e+07	5.91286e+06	1.19906e+07	69713.5	485369	-6.03118e+06	0.493973	-0.306297
182	cje0153	2.8769e-05	3.67684e+06	1.96288e+06	3.66684e+06	1.97693e+06	119756	71402.2	1.71397e+06	1.87319	0.272582
183	cje1199	2.888e-05	1.27089e+07	7.8892e+06	1.26046e+07	7.92196e+06	341542	193308	4.81972e+06	1.61093	0.207076
184	cje0084	2.8902e-05	9.96652e+07	6.4321e+07	1.00601e+08	6.43444e+07	2.85034e+06	401647	3.53442e+07	1.5495	0.190191
185	cje1170	2.8921e-05	2.00874e+06	3.89728e+06	2.06303e+06	3.86447e+06	103234	114048	-1.88854e+06	0.51542	-0.287839
186	cje0019	2.9035e-05	4.41717e+07	2.96459e+07	4.41285e+07	2.96719e+07	1.1779e+06	123692	1.45258e+07	1.48997	0.173179
187	cje0713	3.0398e-05	3.11921e+06	6.57122e+06	3.00985e+06	6.54082e+06	241602	150671	-3.45201e+06	0.474678	-0.323601
188	cje1289	3.0873e-05	439320	1.04603e+06	448688	1.03949e+06	20953.2	45661.9	-606712	0.419987	-0.376764
189	cje0779	3.1e-05	9.51891e+06	1.46269e+07	9.55328e+06	1.45389e+07	108662	409232	-5.10798e+06	0.650782	-0.186565
190	cje0388	3.1997e-05	1.69098e+06	3.44659e+06	1.72856e+06	3.50459e+06	73783.2	126786	-1.75561e+06	0.490623	-0.309252
191	cje0464	3.2805e-05	959883	1.67693e+06	953754	1.6601e+06	11046.5	59270.2	-717045	0.572405	-0.242296
192	cje0527	3.291e-05	6.91005e+06	3.78397e+06	6.83309e+06	3.77359e+06	262211	21133.3	3.12608e+06	1.82614	0.261534
193	cje0736	3.3113e-05	268019	85028.4	273279	83366	14005.4	6458.02	182990	3.15211	0.498601
194	cje1423	3.3578e-05	220946	481190	220346	493540	2957.17	21811.3	-260244	0.459166	-0.338031
195	cje1169	3.5411e-05	2.90465e+06	5.99275e+06	2.88939e+06	6.08825e+06	45687.4	260733	-3.0881e+06	0.484693	-0.314533
196	cje0519	3.7287e-05	82688.8	159471	79985.9	161932	4972.21	4442.6	-76782.2	0.518519	-0.285235
197	cje0982	3.7592e-05	879159	1.71769e+06	903617	1.71892e+06	69515.3	22182	-838535	0.511825	-0.290878
198	cje0380	3.7678e-05	407242	176068	404429	170689	11213.4	16715.4	231174	2.31298	0.364172
199	cje1735	3.7804e-05	1.20997e+06	3.62209e+06	1.22596e+06	3.69888e+06	53451.7	203288	-2.41213e+06	0.334052	-0.476186
200	cje1802	3.856e-05	1.09589e+06	369480	1.10092e+06	371043	52732.1	35589.4	726411	2.96603	0.472176
201	cje1002	3.8717e-05	2.32786e+06	6.6397e+06	2.25099e+06	6.81378e+06	154366	345056	-4.31184e+06	0.350597	-0.455192
202	cje0286	3.8918e-05	366241	527992	366724	532836	2921.47	13895.1	-161750	0.69365	-0.15886
203	cje1740	3.9409e-05	9.47383e+06	6.00935e+06	9.38517e+06	5.98639e+06	217942	213492	3.46448e+06	1.57652	0.197698
204	cje0501	3.9777e-05	1.71457e+07	2.3585e+07	1.6945e+07	2.37702e+07	376188	426072	-6.43927e+06	0.726976	-0.13848
205	cje1219	4.0094e-05	2.25114e+07	1.54298e+07	2.24476e+07	1.55866e+07	143646	609636	7.08163e+06	1.45896	0.164043
206	cje0181	4.0317e-05	275754	556351	280904	568468	9248.49	23067	-280597	0.495647	-0.304828
207	cje1847	4.2694e-05	5.43916e+07	7.03251e+07	5.43609e+07	7.07478e+07	562632	1.31656e+06	-1.59335e+07	0.773431	-0.111579
208	cje0866	4.3287e-05	1.23878e+06	310463	1.25773e+06	307813	83529.5	5435.84	928312	3.99009	0.600982
209	cje0099	4.4085e-05	5.25833e+07	3.45347e+07	5.28746e+07	3.38304e+07	962390	1.32171e+06	1.80486e+07	1.52262	0.182592
210	cje1439	4.4204e-05	3.20993e+06	1.67235e+06	3.18752e+06	1.6776e+06	131883	45092.2	1.53758e+06	1.91941	0.283168
211	cje0387	4.53e-05	4.26837e+06	7.6877e+06	4.15974e+06	7.66449e+06	267019	161151	-3.41934e+06	0.55522	-0.255535
212	cje0402	4.5581e-05	372316	716539	371494	725406	13482.9	28408.6	-344223	0.519603	-0.284328
213	cje0912	4.6047e-05	2.29393e+06	4.25929e+06	2.35686e+06	4.30278e+06	122064	132292	-1.96536e+06	0.538571	-0.268757
214	cje0350	4.6651e-05	2.41802e+06	3.63519e+06	2.42106e+06	3.67142e+06	17926.6	110399	-1.21717e+06	0.665171	-0.177067
215	cje0366	4.7796e-05	8.14751e+06	1.25589e+07	8.17183e+06	1.25714e+07	80949.3	399736	-4.41143e+06	0.648742	-0.187928
216	cje0759	4.8182e-05	194123	46096.4	187024	48675.7	12744.8	5062.14	148026	4.21124	0.62441
217	cje0412	4.8402e-05	9.64418e+06	5.79678e+06	9.62556e+06	5.848e+06	261032	243301	3.8474e+06	1.66371	0.221079
218	cje0725	4.9518e-05	8.86973e+06	5.57907e+06	8.98096e+06	5.57907e+06	286042	111382	3.29066e+06	1.58982	0.201349
219	cje1568	4.953e-05	311321	120001	311860	125713	4727	17210.6	191321	2.59433	0.414025
220	cje0176	4.9579e-05	345222	720785	328580	724239	32396.8	13363	-375563	0.478952	-0.319708
221	cje0493	4.9588e-05	8.06981e+06	1.45702e+07	8.06111e+06	1.47157e+07	113123	595950	-6.50039e+06	0.553857	-0.256602
222	cje0126	5.0649e-05	1.86518e+06	933808	1.86253e+06	930704	16967	85714.2	931370	1.99739	0.300463
223	cje1201	5.0829e-05	3.85048e+06	1.15041e+07	3.88927e+06	1.13343e+07	216999	685128	-7.65358e+06	0.334706	-0.475336
224	cje0499	5.1398e-05	4.47016e+06	6.65146e+06	4.48909e+06	6.65422e+06	120542	166310	-2.18129e+06	0.672058	-0.172593
225	cje0275	5.2655e-05	4.97598e+06	2.31243e+06	5.04706e+06	2.37522e+06	145913	205883	2.66355e+06	2.15184	0.33281
226	cje1258	5.3316e-05	1.08483e+07	1.55599e+07	1.08028e+07	1.55392e+07	445547	44679.4	-4.71153e+06	0.6972	-0.156643
227	cje0538	5.4045e-05	1.53065e+06	2.06045e+06	1.52795e+06	2.06448e+06	28341.2	41827.5	-529800	0.742871	-0.129086
228	cje0401	5.4399e-05	1.55845e+06	2.73484e+06	1.56296e+06	2.79748e+06	8254.21	112069	-1.17639e+06	0.56985	-0.24424
229	cje1844	5.4457e-05	1.09912e+07	1.45202e+07	1.10633e+07	1.45637e+07	321037	103123	-3.529e+06	0.756959	-0.120928
230	cje0818	5.5162e-05	966086	472997	981686	468544	38238.7	27785	493089	2.04248	0.310157
231	cje1487	5.525e-05	138735	201026	137487	203481	3567.2	4791.51	-62290.5	0.690137	-0.161065
232	cje0581	5.5416e-05	3.41152e+06	8.38898e+06	3.43278e+06	8.13457e+06	98548.5	467418	-4.97746e+06	0.406667	-0.390761
233	cje0106	5.5775e-05	1.53967e+06	2.64498e+06	1.54035e+06	2.66187e+06	14766.7	105219	-1.10531e+06	0.582111	-0.234994
234	cje0822	5.6981e-05	2.20214e+07	3.03011e+07	2.18182e+07	3.00863e+07	353275	718022	-8.27971e+06	0.726752	-0.138614
235	cje1197	5.7488e-05	8.20176e+06	6.57307e+06	8.18381e+06	6.57309e+06	157101	14435.1	1.62869e+06	1.24778	0.0961386
236	cje0068	5.8354e-05	577136	1.12486e+06	564139	1.12867e+06	24568.2	47250.9	-547725	0.513073	-0.289821
237	cje0192	6.1267e-05	2.16535e+06	1.36453e+06	2.18892e+06	1.35761e+06	57974.5	53413.9	800822	1.58689	0.200546
238	cje1855	6.1625e-05	5.36883e+06	1.08396e+07	5.34624e+06	1.11318e+07	90562	531651	-5.47073e+06	0.495299	-0.305132
239	cje1540	6.2138e-05	8.75542e+06	4.96197e+06	8.76966e+06	5.07318e+06	281508	247360	3.79345e+06	1.7645	0.246622
240	cje1805	6.2874e-05	563101	231347	564220	244777	7392.88	32028.7	331754	2.43401	0.386323
241	cje0830	6.4191e-05	2.29054e+06	3.30593e+06	2.26309e+06	3.29783e+06	98464	23092.8	-1.0154e+06	0.692856	-0.159357
242	cje1371	6.4666e-05	459672	920428	461266	926712	32683.6	32338.3	-460757	0.499411	-0.301542
243	cje0940	6.5213e-05	1.88845e+06	1.12217e+06	1.87411e+06	1.13004e+06	75195.9	14744.6	766272	1.68285	0.226044
244	cje1541	6.6086e-05	2.16962e+06	3.40431e+06	2.18104e+06	3.4259e+06	60404.6	108162	-1.23469e+06	0.637315	-0.195646
245	cje1426	6.7083e-05	1.03113e+06	330628	1.02009e+06	319345	62944.4	31871.6	700505	3.11871	0.493975
246	cje0466	6.7336e-05	1.36575e+07	2.03818e+07	1.38397e+07	2.02735e+07	476549	482133	-6.72429e+06	0.670083	-0.173871
247	cje0798	6.8154e-05	1.13314e+06	1.41595e+06	1.13594e+06	1.41794e+06	28254.4	4426.7	-282817	0.800264	-0.0967667
248	cje0863	6.8458e-05	3.02397e+06	5.01891e+06	2.94162e+06	5.0359e+06	194793	53324.2	-1.99494e+06	0.602516	-0.220032
249	cje1561	6.867e-05	2.94968e+06	4.81659e+06	2.88771e+06	4.81822e+06	187909	21604	-1.86691e+06	0.6124	-0.212965
250	cje0688	6.8738e-05	8.25687e+06	1.15994e+07	8.20635e+06	1.14817e+07	194314	277455	-3.34251e+06	0.711837	-0.147619
251	cje1843	6.8775e-05	1.69291e+06	2.58897e+06	1.66588e+06	2.56155e+06	71136.2	56460.3	-896054	0.653895	-0.184492
252	cje0654	6.9889e-05	436141	290123	435486	286371	7111.24	13047.8	146018	1.5033	0.177044
253	cje1571	7.0632e-05	3.1291e+06	1.36676e+06	3.14538e+06	1.37023e+06	116876	136667	1.76233e+06	2.28942	0.359725
254	cje1589	7.1524e-05	8.26745e+06	1.14083e+07	8.29904e+06	1.14938e+07	98262.9	306124	-3.14083e+06	0.724688	-0.139849
255	cje1124	7.6372e-05	721745	1.75283e+06	727147	1.79329e+06	32769.5	102186	-1.03108e+06	0.41176	-0.385356
256	cje1342	7.695e-05	3.66536e+06	5.65092e+06	3.78088e+06	5.66645e+06	204698	31077.9	-1.98555e+06	0.648632	-0.188002
257	cje1209	7.7251e-05	6.75331e+06	1.03819e+07	6.79393e+06	1.05184e+07	168980	338965	-3.62863e+06	0.650486	-0.186762
258	cje0109	7.7299e-05	572137	246996	574742	240501	26375.8	21364.4	325141	2.31638	0.36481
259	cje0793	7.892e-05	556329	201688	574850	197993	33551.4	16107.2	354640	2.75836	0.440651
260	cje0040	7.9606e-05	5.28006e+06	3.65311e+06	5.25628e+06	3.66258e+06	43008.8	165620	1.62695e+06	1.44536	0.159976
261	cje1637	8.0537e-05	1.76904e+06	1.36394e+06	1.77151e+06	1.36867e+06	28464	31872.2	405105	1.29701	0.112944
262	cje1845	8.0618e-05	740331	418510	733938	427349	17153	29304.5	321820	1.76897	0.247719
263	cje0044	8.1714e-05	4.55639e+06	7.75019e+06	4.56949e+06	7.68123e+06	128832	312630	-3.19381e+06	0.587906	-0.230692
264	cje1122	8.2897e-05	163417	412217	156496	413038	17710.3	19628.1	-248801	0.396433	-0.40183
265	cje0306	8.3289e-05	3.712e+07	1.91361e+07	3.68913e+07	1.90773e+07	1.90936e+06	121450	1.79838e+07	1.93979	0.287754
266	cje1413	8.3523e-05	1.28443e+07	1.43736e+07	1.28837e+07	1.4449e+07	79847.2	141895	-1.52937e+06	0.893599	-0.0488574
267	cje1599	8.3791e-05	1.67614e+07	2.44143e+07	1.70255e+07	2.42233e+07	479409	659577	-7.65295e+06	0.686539	-0.163335
268	cje0915	8.3949e-05	7.83094e+06	9.00042e+06	7.84571e+06	9.05428e+06	50917.1	113792	-1.16948e+06	0.870064	-0.060449
269	cje0659	8.4336e-05	8.07858e+06	1.07573e+07	8.03803e+06	1.07411e+07	122424	258341	-2.67874e+06	0.750985	-0.124369
270	cje0755	8.48e-05	66712.3	182045	64739.5	186356	4466.86	11487.8	-115333	0.36646	-0.435974
271	cje1460	8.8636e-05	4.92403e+06	8.82925e+06	5.05911e+06	8.75178e+06	349299	236895	-3.90522e+06	0.557695	-0.253603
272	cje0804	8.9775e-05	1.6164e+06	2.22327e+06	1.60226e+06	2.20318e+06	55751.8	34947.7	-606873	0.727036	-0.138444
273	cje0385	9.0977e-05	2.38194e+06	4.62608e+06	2.42817e+06	4.51949e+06	111639	217120	-2.24414e+06	0.514895	-0.288282
274	cje0118	9.2671e-05	1.12921e+08	8.40541e+07	1.12155e+08	8.46732e+07	1.49842e+06	2.77657e+06	2.88664e+07	1.34343	0.128214
275	cje1467	9.3585e-05	6.12956e+06	1.96871e+06	6.05173e+06	1.85467e+06	292537	349682	4.16084e+06	3.11348	0.493246
276	cje0930	9.5034e-05	7.47392e+07	1.31871e+08	7.40473e+07	1.31938e+08	1.91733e+06	5.98486e+06	-5.71321e+07	0.566759	-0.246602
277	cje0210	9.5821e-05	1.65522e+06	2.81117e+06	1.67036e+06	2.79256e+06	113452	58002.8	-1.15595e+06	0.588802	-0.230031
278	cje1109	9.5961e-05	1.15765e+06	382725	1.14835e+06	373774	75947.6	39164	774923	3.02475	0.48069
279	cje0954	9.7431e-05	7.03759e+06	1.15885e+07	6.96684e+06	1.14235e+07	164991	475978	-4.55088e+06	0.607293	-0.216602
280	cje0247	9.7471e-05	3.67503e+07	2.89052e+07	3.69541e+07	2.90427e+07	619611	608597	7.84511e+06	1.27141	0.104285
281	cje0859	9.8669e-05	279076	57983.2	285690	57727.1	17322.8	17399.6	221093	4.81305	0.68242
282	cje1538	9.9448e-05	1.59209e+06	2.56136e+06	1.5824e+06	2.60457e+06	28281.8	104078	-969269	0.62158	-0.206503
283	cje0463	0.0001	2.07227e+07	2.78081e+07	2.08591e+07	2.77018e+07	729599	320399	-7.08542e+06	0.745203	-0.127725
284	cje0585	0.0001	932580	1.66665e+06	905088	1.63668e+06	58889.6	56827.4	-734065	0.559555	-0.252157
285	cje1148	0.0001	716598	1.82215e+06	723123	1.75785e+06	21458.3	122730	-1.10555e+06	0.393271	-0.405309
286	cje1361	0.0001	1.37626e+06	349844	1.4121e+06	340632	114064	18787.2	1.02641e+06	3.93392	0.594825
287	cje0057	0.0001	1.0048e+06	147050	1.00347e+06	101534	15445.9	95104.7	857745	6.83303	0.834613
288	cje1063	0.00011	9.84301e+06	1.23886e+07	9.96748e+06	1.23997e+07	237587	163497	-2.54563e+06	0.794519	-0.0998957
289	cje1111	0.00011	6.46765e+06	2.28863e+06	6.71575e+06	2.28443e+06	468185	55821	4.17902e+06	2.82599	0.451171
290	cje0227	0.00011	5.42719e+06	1.05536e+07	5.3484e+06	1.04192e+07	470348	349926	-5.12645e+06	0.514248	-0.288827
291	cje1771	0.00011	3.93974e+06	4.85757e+06	3.93841e+06	4.83596e+06	95691.6	39733.6	-917821	0.811053	-0.0909507
292	cje0423	0.00011	3.54369e+06	4.91417e+06	3.49783e+06	4.89766e+06	135217	78525.6	-1.37048e+06	0.721117	-0.141994
293	cje0089	0.00011	2.96534e+06	5.03772e+06	2.87377e+06	4.97861e+06	174461	159146	-2.07238e+06	0.588628	-0.230159
294	cje1429	0.00011	1.9448e+07	8.11502e+06	1.93843e+07	8.11503e+06	1.20508e+06	494541	1.1333e+07	2.39655	0.379586
295	cje1775	0.00011	1.7227e+06	1.18916e+06	1.7318e+06	1.21257e+06	26438.8	55435.6	533537	1.44867	0.160969
296	cje0789	0.00011	59853.3	101562	58790.6	102164	2586.55	3974.76	-41708.3	0.58933	-0.229642
297	cje1461	0.00012	1.50141e+07	3.07557e+07	1.47993e+07	3.15836e+07	792548	1.63715e+06	-1.57416e+07	0.488173	-0.311426
298	cje0354	0.00012	3.31083e+06	2.72736e+06	3.29639e+06	2.75363e+06	33472.5	59052.2	583470	1.21393	0.0841944
299	cje1641	0.00012	480276	1.10339e+06	513092	1.0991e+06	68313.8	24470.7	-623110	0.435275	-0.361236
300	cje1854	0.00012	4.35646e+06	5.92664e+06	4.35456e+06	5.84978e+06	45410.4	179336	-1.57019e+06	0.735063	-0.133675
301	cje1643	0.00012	243566	516822	251029	528598	18871.7	26051.8	-273256	0.471276	-0.326724
302	cje0517	0.00012	586186	261319	570986	252274	29367.6	24099.6	324868	2.24319	0.350866
303	cje0483	0.00013	8.84506e+06	1.85943e+07	8.59542e+06	1.83227e+07	693835	937831	-9.7492e+06	0.475688	-0.322678
304	cje1563	0.00013	1.73578e+06	3.94683e+06	1.78219e+06	4.03222e+06	143709	219353	-2.21104e+06	0.439792	-0.356752
305	cje1087	0.00013	2.90291e+07	1.50061e+07	2.9451e+07	1.51748e+07	1.63953e+06	301180	1.40229e+07	1.93448	0.286564
306	cje1587	0.00013	5.06694e+06	7.02036e+06	5.04712e+06	7.12416e+06	141275	186104	-1.95342e+06	0.721749	-0.141614
307	cje0965	0.00013	1.79336e+07	1.37844e+07	1.79902e+07	1.39705e+07	180570	459653	4.1492e+06	1.30101	0.11428
308	cje1049	0.00013	3.29222e+06	1.17639e+06	3.39625e+06	1.22598e+06	238003	87496.5	2.11583e+06	2.79859	0.446939
309	cje0895	0.00013	2.9711e+06	5.65475e+06	2.95784e+06	5.75431e+06	25858.6	317062	-2.68366e+06	0.525416	-0.279497
310	cje1543	0.00013	1.02307e+06	659597	1.04012e+06	651466	32236.1	29039.2	363471	1.55105	0.190626
311	cje1001	0.00013	676668	1.05989e+06	670846	1.05806e+06	21826.4	39645	-383225	0.638431	-0.194886
312	cje0394	0.00013	308680	475570	300984	480109	17895.2	8839.07	-166889	0.649075	-0.187705
313	cje1583	0.00013	66735.5	131039	69887	132968	6602.5	3983.96	-64303.3	0.509281	-0.293043
314	cje0120	0.00014	1.65443e+08	1.44747e+08	1.64721e+08	1.44938e+08	2.50006e+06	342955	2.06956e+07	1.14298	0.0580379
315	cje0096	0.00014	1.34285e+07	2.1264e+07	1.36295e+07	2.11292e+07	558932	775801	-7.83542e+06	0.631516	-0.199615
316	cje0498	0.00014	1.27645e+06	3.39082e+06	1.26229e+06	3.37234e+06	49900.9	251572	-2.11437e+06	0.376443	-0.424301
317	cje0172	0.00014	840206	1.31303e+06	842656	1.32048e+06	52068.5	23883.8	-472828	0.639896	-0.19389
318	cje0018	0.00014	5.96514e+06	4.57956e+06	5.9816e+06	4.55551e+06	150853	75775.7	1.38558e+06	1.30256	0.114796
319	cje0964	0.00014	1.5226e+06	2.63289e+06	1.49755e+06	2.67965e+06	86420.7	103885	-1.11029e+06	0.5783	-0.237846
320	cje1723	0.00014	1.00446e+07	1.7398e+07	1.00922e+07	1.71863e+07	190502	868199	-7.35344e+06	0.57734	-0.238568
321	cje1253	0.00014	1.02704e+06	607035	1.03587e+06	588785	26709.5	43280.9	420008	1.6919	0.228375
322	cje0134	0.00014	141404	525878	146381	524030	8940.98	45575.8	-384474	0.268891	-0.570423
323	cje0066	0.00014	50253.4	137909	45282.6	140045	9833.7	4167.84	-87656	0.364394	-0.438429
324	cje0431	0.00015	1.90865e+07	2.12104e+07	1.90545e+07	2.13093e+07	73599.6	250116	-2.1239e+06	0.899865	-0.0458225
325	cje1221	0.00015	1.27052e+07	9.69344e+06	1.27489e+07	9.63607e+06	344267	147375	3.01172e+06	1.3107	0.117502
326	cje1339	0.00015	5.60513e+06	6.19665e+06	5.59913e+06	6.1902e+06	61199	39699.4	-591520	0.904542	-0.0435713
327	cje1381	0.00015	2.34955e+06	1.13346e+06	2.33941e+06	1.1332e+06	148196	15014.8	1.2161e+06	2.07291	0.31658
328	cje0582	0.00015	37173.8	152404	39336.6	151663	4102.83	13741.9	-115230	0.243916	-0.61276
329	cje0080	0.00016	1.99026e+07	2.94649e+07	2.051e+07	2.92499e+07	1.07556e+06	525605	-9.56229e+06	0.675469	-0.170395
330	cje0663	0.00016	240110	652906	230289	638856	28536.2	42946.3	-412796	0.367755	-0.434441
331	cje0356	0.00016	512774	785265	514980	778279	9191.91	32753.9	-272490	0.652995	-0.18509
332	cje1145	0.00017	2.91138e+06	4.58276e+06	2.92484e+06	4.66221e+06	60642.9	205373	-1.67138e+06	0.635289	-0.197029
333	cje1758	0.00017	1.06978e+06	303362	1.04048e+06	309012	94850.3	23955.6	766416	3.52641	0.547333
334	cje0889	0.00017	8.63227e+06	5.98536e+06	8.79584e+06	6.00637e+06	314675	124735	2.6469e+06	1.44223	0.159034
335	cje1228	0.00017	167901	285586	166533	284554	4648.87	14201.6	-117685	0.587918	-0.230683
336	cje1246	0.00018	1.04583e+08	1.57438e+08	1.05954e+08	1.58127e+08	5.67621e+06	3.84399e+06	-5.28549e+07	0.66428	-0.177649
337	cje1095	0.00018	536653	329455	542932	336970	13187.3	23383.1	207198	1.62891	0.211897
338	cje0425	0.00018	568654	1.14689e+06	564829	1.11356e+06	19826.5	71677	-578233	0.495824	-0.304673
339	cje0715	0.00018	125332	224296	124052	222392	4774.52	11878.4	-98963.4	0.558782	-0.252758
340	cje1519	0.00019	6.19318e+06	1.0167e+07	6.09492e+06	1.03624e+07	183444	484452	-3.97377e+06	0.609148	-0.215277
341	cje0686	0.00019	956250	1.77446e+06	950788	1.77868e+06	46446.5	96584.3	-818213	0.538895	-0.268496
342	cje1825	0.00019	299765	700330	296819	692177	17845.4	49554.5	-400565	0.428034	-0.368522
343	cje0957	0.0002	1.07464e+07	1.56592e+07	1.08468e+07	1.58918e+07	448454	468884	-4.91285e+06	0.686265	-0.163508
344	cje0216	0.0002	1.44162e+07	2.13782e+07	1.43905e+07	2.12914e+07	868646	302312	-6.96197e+06	0.674342	-0.17112
345	cje0557	0.0002	2.342e+07	1.66015e+07	2.34469e+07	1.64726e+07	834196	366569	6.81849e+06	1.41072	0.149439
346	cje1770	0.0002	5.0143e+06	8.23745e+06	4.98735e+06	8.40726e+06	212890	371559	-3.22315e+06	0.60872	-0.215582
347	cje1680	0.0002	1.32967e+07	3.30607e+06	1.33336e+07	3.38197e+06	107110	1.32519e+06	9.99059e+06	4.0219	0.604431
348	cje0135	0.0002	75568.3	138388	74841.9	137812	1412.31	8254.28	-62819.7	0.546061	-0.262759
349	cje0452	0.0002	956895	2.07783e+06	973888	2.13535e+06	83831.6	123453	-1.12093e+06	0.460527	-0.336745
350	cje1200	0.0002	1.46043e+06	1.0524e+06	1.44631e+06	1.04689e+06	47550.9	25835.5	408033	1.38772	0.1423
351	cje1600	0.00022	482349	916070	491707	907681	28331.8	52149.2	-433721	0.526541	-0.278567
352	cje0252	0.00022	176914	1.03533e+06	216794	1.01363e+06	90643	73595.8	-858413	0.170878	-0.767315
353	cje1821	0.00023	2.71953e+07	3.00297e+07	2.71335e+07	2.99488e+07	243158	303956	-2.83443e+06	0.905612	-0.0430577
354	cje1607	0.00023	1.05263e+08	7.53521e+07	1.04285e+08	7.56313e+07	3.70495e+06	1.82511e+06	2.99108e+07	1.39695	0.14518
355	cje0748	0.00023	5.46128e+06	7.30088e+06	5.38299e+06	7.28749e+06	250218	34659.9	-1.8396e+06	0.748031	-0.126081
356	cje0776	0.00023	6.43282e+06	2.83048e+06	6.62774e+06	2.82709e+06	475232	132446	3.60234e+06	2.2727	0.356542
357	cje0276	0.00024	1.21439e+07	2.90259e+07	1.21518e+07	3.01975e+07	47657.4	2.34443e+06	-1.68819e+07	0.418383	-0.378426
358	cje0997	0.00024	3.23443e+06	1.82436e+06	3.29861e+06	1.82098e+06	163641	109421	1.41007e+06	1.77291	0.248686
359	cje0298	0.00024	2.44539e+06	4.5809e+06	2.40987e+06	4.50331e+06	144207	259285	-2.13551e+06	0.533824	-0.272602
360	cje0714	0.00025	768736	1.12709e+06	787862	1.13032e+06	40443.8	30106.8	-358350	0.682056	-0.16618
361	cje1171	0.00025	582458	877135	578646	872183	8369.72	40415.6	-294677	0.664046	-0.177802
362	cje0417	0.00026	7.59881e+06	9.09728e+06	7.57845e+06	9.15368e+06	183621	106720	-1.49847e+06	0.835284	-0.0781659
363	cje0024	0.00026	3.47905e+07	9.12511e+06	3.54935e+07	9.18115e+06	3.59998e+06	588899	2.56654e+07	3.81261	0.581222
364	cje0386	0.00026	1.54772e+06	3.11557e+06	1.66187e+06	3.11401e+06	217404	49613.9	-1.56785e+06	0.496769	-0.303846
365	cje0613	0.00026	136743	81759.1	136425	82408.8	844.058	7732.34	54983.9	1.67251	0.223369
366	cje0113	0.00026	36308.8	72469.7	34411.8	73549.2	4247.24	2866.52	-36160.9	0.50102	-0.300145
367	cje1596	0.00027	7.8795e+06	1.80917e+07	8.10274e+06	1.80398e+07	1.41886e+06	341719	-1.02122e+07	0.435531	-0.360981
368	cje1252	0.00027	8.16474e+07	6.94578e+07	8.15081e+07	6.9399e+07	1.73595e+06	250099	1.21896e+07	1.1755	0.0702212
369	cje0473	0.00027	3.03196e+06	4.68372e+06	3.08199e+06	4.60461e+06	168954	166514	-1.65176e+06	0.64734	-0.188867
370	cje0486	0.00027	1.02743e+06	721143	1.02745e+06	697113	6244.78	43633.1	306283	1.42472	0.153729
371	cje0850	0.00028	141933	197581	143658	198927	5223.37	6143.84	-55647.9	0.718354	-0.143661
372	cje0729	0.00029	1.38936e+06	2.35239e+06	1.33896e+06	2.39717e+06	104194	94089.2	-963021	0.590619	-0.228692
373	cje1673	0.0003	2.43368e+06	3.76469e+06	2.38401e+06	3.6818e+06	125290	150532	-1.33101e+06	0.646448	-0.189466
374	cje0191	0.0003	1.73101e+06	2.26264e+06	1.73247e+06	2.23429e+06	56390.7	53964.1	-531622	0.765043	-0.116314
375	cje1207	0.0003	157036	113740	159793	114511	5907.94	2345.32	43296.1	1.38066	0.140086
376	cje1411	0.00031	6.6166e+06	4.56173e+06	6.61843e+06	4.62327e+06	273860	135549	2.05486e+06	1.45046	0.161505
377	cje0983	0.00032	4.04662e+06	5.63931e+06	4.02465e+06	5.62988e+06	97755	218329	-1.59269e+06	0.717573	-0.144134
378	cje0799	0.00032	5.70394e+06	7.64288e+06	5.70744e+06	7.71944e+06	77030.1	279793	-1.93895e+06	0.746307	-0.127083
379	cje1040	0.00032	883285	2.5747e+06	871453	2.59518e+06	35583.8	249990	-1.69141e+06	0.343063	-0.464626
380	cje0105	0.00032	3.24894e+06	4.55887e+06	3.24547e+06	4.59657e+06	63132.1	185538	-1.30994e+06	0.712662	-0.147116
381	cje0504	0.00032	2.15093e+06	1.52982e+06	2.1006e+06	1.51856e+06	89017.2	28058.4	621115	1.40601	0.147987
382	cje1472	0.00033	1.40233e+07	9.28058e+06	1.43085e+07	9.34704e+06	501766	512478	4.74274e+06	1.51104	0.179276
383	cje0512	0.00033	1.13323e+06	1.9802e+06	1.1371e+06	1.93493e+06	13259.9	127339	-846974	0.572279	-0.242393
384	cje1584	0.00033	1.80443e+06	3.97576e+06	1.83024e+06	3.85035e+06	108063	309258	-2.17134e+06	0.453857	-0.343081
385	cje0441	0.00033	1.99887e+06	1.12414e+06	1.96989e+06	1.17533e+06	58090.4	118911	874734	1.77814	0.249966
386	cje0167	0.00033	785911	1.04849e+06	785890	1.06023e+06	942.837	39507.8	-262580	0.749564	-0.125191
387	cje0529	0.00034	1.46028e+07	1.12128e+07	1.46835e+07	1.11326e+07	378694	349334	3.38997e+06	1.30233	0.114721
388	cje1136	0.00034	1.03536e+07	1.51889e+07	1.05327e+07	1.5281e+07	375140	633443	-4.83527e+06	0.681658	-0.166434
389	cje1502	0.00035	166984	75289.6	167521	82318.2	6407.06	12506.2	91694.1	2.21789	0.345939
390	cje0919	0.00036	469606	1.13611e+06	482687	1.11631e+06	68296.3	76578.5	-666501	0.413346	-0.383686
391	cje1071	0.00037	2.07023e+07	3.20463e+07	2.0304e+07	3.2862e+07	812744	1.56048e+06	-1.1344e+07	0.646012	-0.189759
392	cje1744	0.00038	4.73578e+06	1.06703e+07	4.74401e+06	1.10219e+07	86251.1	923860	-5.93456e+06	0.443827	-0.352787
393	cje0348	0.00038	1.26695e+06	1.85789e+06	1.29533e+06	1.89924e+06	54500.8	75084.2	-590940	0.681929	-0.166261
394	cje0745	0.00038	433686	1.52343e+06	476512	1.56982e+06	77998.8	152195	-1.08975e+06	0.284677	-0.545648
395	cje0754	0.00038	196715	480930	174451	488009	40964.1	17017.1	-284215	0.409031	-0.388244
396	cje0299	0.00039	484432	665191	491732	654825	15813.4	23648.7	-180760	0.728259	-0.137714
397	cje0992	0.00039	3.15239e+06	939379	3.03023e+06	908922	320239	135793	2.21301e+06	3.35583	0.5258
398	cje0405	0.00039	58103.2	101874	61188.6	103827	5662.96	3913.01	-43770.3	0.570346	-0.243861
399	cje0731	0.0004	2.49206e+06	1.31285e+06	2.52098e+06	1.22281e+06	83317.5	167069	1.1792e+06	1.8982	0.278341
400	cje0667	0.0004	1.92753e+06	2.86497e+06	1.95112e+06	2.87997e+06	131468	69683.2	-937436	0.672794	-0.172118
401	cje1811	0.00041	5.45522e+07	6.34952e+07	5.45594e+07	6.37981e+07	1.06474e+06	958394	-8.94302e+06	0.859154	-0.0659287
402	cje0160	0.00042	1.67026e+06	2.34391e+06	1.66086e+06	2.28704e+06	38393.7	100879	-673651	0.712595	-0.147157
403	cje1742	0.00042	346637	869643	374649	892645	49958.2	67527	-523007	0.398596	-0.399467
404	cje1377	0.00044	7.79031e+06	4.1485e+06	7.61869e+06	4.24974e+06	524824	275752	3.64181e+06	1.87786	0.273664
405	cje1397	0.00044	2.55215e+06	3.67672e+06	2.53585e+06	3.70601e+06	75890	166281	-1.12458e+06	0.694136	-0.158555
406	cje0244	0.00045	2.27982e+07	1.99309e+07	2.2788e+07	2.00304e+07	35790.9	466473	2.86725e+06	1.14386	0.0583727
407	cje0355	0.00045	2.64089e+07	1.99298e+07	2.62607e+07	1.93956e+07	394193	986006	6.47916e+06	1.3251	0.122248
408	cje1440	0.00046	3.40986e+06	1.14015e+06	3.40337e+06	950838	51098.2	368997	2.26972e+06	2.99072	0.475776
409	cje1548	0.00046	2.15784e+06	1.26754e+06	2.22072e+06	1.23866e+06	117584	87082.2	890301	1.70238	0.231058
410	cje0960	0.00047	2.29183e+06	3.71768e+06	2.30742e+06	3.71711e+06	182478	150267	-1.42585e+06	0.616467	-0.21009
411	cje1564	0.00048	1.35109e+08	1.92541e+08	1.39885e+08	1.91799e+08	9.44233e+06	1.46673e+06	-5.74321e+07	0.701715	-0.153839
412	cje1191	0.00048	1.61528e+07	1.30277e+07	1.63924e+07	1.29848e+07	491384	173140	3.12505e+06	1.23988	0.0933783
413	cje0243	0.00048	519751	1.07306e+06	519869	1.09828e+06	26264.8	88160.3	-553311	0.484363	-0.314829
414	cje0988	0.00048	90874.3	299300	88925.6	305077	9776.22	33207.8	-208426	0.303623	-0.517666
415	cje1178	0.00049	87350.3	141408	85657.7	140669	4253.94	7956.75	-54057.4	0.61772	-0.209209
416	cje1220	0.0005	930731	1.67828e+06	917390	1.73003e+06	75589.4	100622	-747549	0.554575	-0.25604
417	cje1310	0.00051	3.8326e+06	7.34461e+06	3.75874e+06	7.38138e+06	553622	216532	-3.51202e+06	0.521824	-0.282476
418	cje1409	0.00051	3.22613e+06	4.32769e+06	3.27789e+06	4.27843e+06	144728	116393	-1.10156e+06	0.745462	-0.127575
419	cje1482	0.00051	1.55894e+06	1.17537e+06	1.55993e+06	1.1889e+06	56488.4	31936.5	383572	1.32634	0.122656
420	cje1060	0.00051	3.29401e+06	4.87188e+06	3.27336e+06	4.83815e+06	89124.9	250895	-1.57787e+06	0.676128	-0.169971
421	cje0056	0.00051	404164	36725.1	429910	31270	57672.8	22636.5	367439	11.0051	1.04159
422	cje0908	0.00053	1.92766e+06	2.57064e+06	1.96426e+06	2.61995e+06	63862.1	89053.7	-642976	0.749877	-0.12501
423	cje1325	0.00054	3.99766e+06	3.13131e+06	3.98918e+06	3.18576e+06	104404	105529	866343	1.27667	0.106079
424	cje1192	0.00054	192722	451176	187819	453444	16597.4	41155.6	-258454	0.427155	-0.369415
425	cje1312	0.00054	1.23187e+06	1.11602e+06	1.22965e+06	1.11193e+06	5347.93	19093.1	115854	1.10381	0.0428945
426	cje1389	0.00055	662093	231188	673849	253363	23471.2	70414.9	430905	2.86387	0.456953
427	cje1323	0.00056	6.59012e+06	7.53882e+06	6.57515e+06	7.48158e+06	94594.1	134038	-948702	0.874158	-0.0584102
428	cje1077	0.00056	2.94895e+06	1.57267e+06	2.93211e+06	1.49797e+06	190028	143633	1.37629e+06	1.87513	0.273032
429	cje1263	0.00056	1.09519e+06	502781	1.1269e+06	516696	81534.6	62132.1	592404	2.17825	0.338109
430	cje0587	0.00056	301032	466031	292099	474153	20731.1	19698.5	-165000	0.645947	-0.189803
431	cje1210	0.00056	1.16764e+06	476547	1.16935e+06	423263	43682.1	111276	691090	2.4502	0.389202
432	cje1524	0.00057	9.59041e+07	1.36946e+08	9.62711e+07	1.36115e+08	5.78805e+06	4.17082e+06	-4.10414e+07	0.700309	-0.15471
433	cje1488	0.00057	1.37849e+06	1.64744e+06	1.37654e+06	1.62456e+06	6399.68	46251	-268949	0.836747	-0.0774058
434	cje0407	0.00058	488756	835908	461429	835675	47523.4	37634.9	-347151	0.584701	-0.233066
435	cje1496	0.00059	1.11132e+07	1.43912e+07	1.10671e+07	1.42144e+07	167985	549738	-3.27804e+06	0.77222	-0.112259
436	cje0307	0.00059	1.20606e+06	1.06007e+06	1.21129e+06	1.06322e+06	17564.1	18591.5	145994	1.13772	0.056036
437	cje1603	0.0006	5.05489e+06	1.11972e+06	5.0943e+06	932047	580774	381107	3.93517e+06	4.51441	0.654601
438	cje0567	0.0006	93668.2	227024	94548.3	214115	2230.37	23373.9	-133356	0.412591	-0.38448
439	cje1392	0.00061	1.51427e+07	9.9429e+06	1.54602e+07	1.01425e+07	801926	452438	5.19975e+06	1.52296	0.182689
440	cje1039	0.00061	72224.5	357798	63785.2	334583	20000.7	46448.8	-285573	0.201859	-0.694953
441	cje0835	0.00062	945099	1.54369e+06	963328	1.57312e+06	61583.9	86753.9	-598594	0.612233	-0.213084
442	cje1167	0.00062	241390	582344	253025	551814	22358.2	56386	-340954	0.414515	-0.38246
443	cje0414	0.00063	1.57162e+08	1.41687e+08	1.56441e+08	1.41683e+08	1.66175e+06	2.20047e+06	1.54741e+07	1.10921	0.0450151
444	cje0381	0.00063	3.4592e+06	1.87891e+06	3.59799e+06	1.88222e+06	277972	47867.3	1.58029e+06	1.84107	0.26507
445	cje0805	0.00064	4.00308e+06	5.00757e+06	3.948e+06	5.01939e+06	96612.7	152137	-1.00449e+06	0.799405	-0.097233
446	cje1522	0.00064	746262	1.18337e+06	782692	1.18582e+06	69798.9	35472.2	-437111	0.630623	-0.20023
447	cje1555	0.00065	92397.7	132051	91242.6	130038	5625.77	4404.37	-39653.5	0.699711	-0.155081
448	cje1457	0.00065	225995	148411	220950	147663	9960.49	9734.66	77583.4	1.52276	0.182631
449	cje1477	0.00066	1.05842e+06	711086	1.07608e+06	719172	52932.7	33507.2	347334	1.48846	0.172736
450	cje0970	0.00067	1.22592e+08	1.53307e+08	1.22479e+08	1.51792e+08	1.13329e+06	5.45817e+06	-3.0715e+07	0.799651	-0.0970996
451	cje0658	0.00068	1.53307e+07	1.36851e+07	1.52324e+07	1.36444e+07	277891	110126	1.64565e+06	1.12025	0.0493155
452	cje1852	0.00068	1.12134e+06	426911	1.09907e+06	466780	39034.8	119985	694434	2.62665	0.419402
453	cje0925	0.00068	338702	551464	347300	566281	21303.1	32408	-212762	0.614187	-0.2117
454	cje0719	0.00068	697211	306558	664678	315835	68364.9	19379.2	390654	2.27432	0.356853
455	cje0236	0.00071	955090	1.54052e+06	945630	1.56736e+06	46913.1	96977.9	-585430	0.619979	-0.207623
456	cje1518	0.00071	859751	1.44326e+06	854346	1.49111e+06	39852.3	99781.2	-583508	0.595701	-0.224972
457	cje1621	0.00071	652457	1.06912e+06	669060	1.08122e+06	43965.7	62778	-416662	0.610275	-0.214474
458	cje0234	0.00072	226067	543133	231731	524772	34321.8	47497.2	-317066	0.416228	-0.380668
459	cje0025	0.00073	857610	430971	845506	394168	36201.6	70273.1	426639	1.98995	0.298842
460	cje1421	0.00076	3.16738e+06	3.81666e+06	3.19663e+06	3.82288e+06	92133.7	79617	-649288	0.829881	-0.0809843
461	cje1544	0.00078	7.17076e+06	5.55376e+06	7.13644e+06	5.46693e+06	231690	198838	1.61701e+06	1.29116	0.110979
462	cje0935	0.00078	987524	1.5089e+06	1.01699e+06	1.50838e+06	90021.6	39806.6	-521379	0.654465	-0.184114
463	cje0777	0.00078	4.53869e+06	6.32679e+06	4.58282e+06	6.34141e+06	237080	240397	-1.7881e+06	0.717376	-0.144253
464	cje0892	0.00079	1.3833e+06	1.99936e+06	1.39778e+06	2.02352e+06	36225.2	110934	-616063	0.69187	-0.159975
465	cje0130	0.0008	6.45725e+06	7.35089e+06	6.46939e+06	7.35818e+06	134697	103122	-893643	0.878431	-0.0562925
466	cje1809	0.00081	459002	802023	430880	818408	58051	30012.5	-343021	0.572305	-0.242373
467	cje0248	0.00081	382736	559922	390319	555946	14137.9	30654.8	-177186	0.683553	-0.165228
468	cje1526	0.00082	1.33319e+07	1.13443e+07	1.34837e+07	1.14067e+07	295280	238421	1.9876e+06	1.17521	0.0701142
469	cje0075	0.00082	1.02202e+07	6.6249e+06	1.02505e+07	6.72606e+06	219710	651287	3.59529e+06	1.54269	0.18828
470	cje0190	0.00082	1.91821e+06	5.21868e+06	2.20396e+06	5.13916e+06	510847	367813	-3.30047e+06	0.367565	-0.434665
471	cje0838	0.00082	428731	689280	430783	714517	5271.69	49487.1	-260549	0.621998	-0.206211
472	cje0795	0.00084	1.03809e+06	1.67795e+06	989967	1.65601e+06	103898	65716.4	-639862	0.618665	-0.208544
473	cje0403	0.00084	377910	1.0093e+06	429891	1.01664e+06	110406	49980.1	-631392	0.374427	-0.426633
474	cje0028	0.00085	432636	152178	447201	140115	49279.7	22397.1	280458	2.84297	0.453772
475	cje1131	0.00085	176166	309503	175920	315627	7113.88	24700.6	-133337	0.569191	-0.244742
476	cje1727	0.00086	4.82274e+06	9.83799e+06	4.79614e+06	1.00738e+07	72557.5	967173	-5.01525e+06	0.490216	-0.309613
477	cje1437	0.00086	2.18332e+06	1.3696e+06	2.10131e+06	1.37461e+06	156719	15587.1	813725	1.59413	0.202525
478	cje1705	0.00086	278954	485417	276879	507364	4745.84	39695.8	-206464	0.574668	-0.240583
479	cje0198	0.00087	1.20851e+08	1.01812e+08	1.20162e+08	1.02477e+08	1.36015e+06	3.43942e+06	1.90397e+07	1.18701	0.0744542
480	cje0769	0.00087	129080	224667	125362	225805	9646.31	15862.9	-95586.3	0.574542	-0.240679
481	cje0886	0.00088	9.89836e+06	1.32878e+07	9.87256e+06	1.34303e+07	231279	616567	-3.38945e+06	0.74492	-0.12789
482	cje0291	0.0009	3.53891e+06	2.42181e+06	3.54901e+06	2.45648e+06	191410	105238	1.1171e+06	1.46127	0.164729
483	cje1338	0.0009	92662.4	269525	91822	281914	19191.7	28825.1	-176862	0.3438	-0.463695
484	cje1806	0.00091	5.9246e+06	3.88558e+06	6.08963e+06	3.99957e+06	286463	278734	2.03901e+06	1.52476	0.183202
485	cje0909	0.00091	545845	866365	550849	833379	14445.1	61205.4	-320519	0.630041	-0.200631
486	cje1728	0.00093	6.93215e+06	9.87232e+06	6.87882e+06	9.72832e+06	95220.1	572076	-2.94017e+06	0.70218	-0.153552
487	cje1597	0.00093	513332	691395	505967	681312	13335.9	32528.6	-178063	0.742458	-0.129328
488	cje1618	0.00095	162048	90829	165964	86128.7	10658.2	9302.54	71218.5	1.78409	0.251418
489	cje0991	0.00097	1.02263e+07	8.41814e+06	1.02611e+07	8.2305e+06	108287	344275	1.80812e+06	1.21479	0.0845007
490	cje0916	0.00097	3.65008e+06	865458	3.65279e+06	710307	54496.1	552761	2.78462e+06	4.21751	0.625056
491	cje0295	0.00098	4.43594e+06	6.18352e+06	4.42531e+06	6.35936e+06	102672	334269	-1.74758e+06	0.717381	-0.14425
492	cje1445	0.00101	467296	827923	442646	820397	63710.7	35273.8	-360628	0.564419	-0.248398
493	cje0947	0.00102	815907	1.99229e+06	815272	2.11594e+06	35891.1	235073	-1.17638e+06	0.409533	-0.387711
494	cje0136	0.00103	375705	828243	419678	827227	88549.2	24386	-452538	0.453617	-0.34331
495	cje1069	0.00107	920984	1.75647e+06	968515	1.72519e+06	155846	70143.8	-835488	0.524338	-0.280389
496	cje1261	0.00108	3.18279e+07	2.85311e+07	3.18587e+07	2.86573e+07	259295	624442	3.29675e+06	1.11555	0.0474887
497	cje0974	0.0011	5.24819e+06	6.05743e+06	5.22428e+06	6.11243e+06	66688.2	153148	-809235	0.866406	-0.0622785
498	cje0165	0.0011	502162	566289	503216	566778	12124.1	5263.91	-64126.4	0.88676	-0.0521938
499	cje0570	0.00113	6.94392e+06	8.21134e+06	7.01961e+06	8.3037e+06	175929	196174	-1.26742e+06	0.84565	-0.0728093
500	cje0790	0.00113	411758	767423	399811	772748	38046.6	63344.2	-355665	0.536546	-0.270393
501	cje0079	0.00114	2.74398e+07	1.89727e+07	2.7131e+07	1.88565e+07	1.696e+06	480372	8.46716e+06	1.44628	0.160253
502	cje1859	0.00114	1.15239e+07	8.64918e+06	1.12731e+07	8.65908e+06	479844	357086	2.87475e+06	1.33237	0.124626
503	cje1315	0.00115	2.36352e+06	3.75651e+06	2.33826e+06	3.86806e+06	61286.7	284220	-1.39299e+06	0.629179	-0.201226
504	cje1264	0.00117	493961	742556	507801	734341	38030.3	35666.4	-248595	0.665217	-0.177037
505	cje1205	0.00118	4.6707e+06	5.32635e+06	4.64455e+06	5.29765e+06	120996	65492	-655653	0.876904	-0.0570481
506	cje0948	0.0012	1.13881e+06	2.38347e+06	1.14089e+06	2.40267e+06	29548	260873	-1.24466e+06	0.477793	-0.32076
507	cje1702	0.0012	305821	173430	304597	168605	23595.6	14932.9	132390	1.76336	0.246342
508	cje0902	0.00121	2.27621e+07	1.92222e+07	2.26265e+07	1.93043e+07	504807	553098	3.53992e+06	1.18416	0.0734098
509	cje0434	0.00121	3.74535e+06	4.80697e+06	3.74014e+06	4.73068e+06	31753.7	222283	-1.06161e+06	0.779151	-0.108378
510	cje0750	0.00121	615126	488275	614265	488086	26751.3	1904.06	126851	1.25979	0.1003
511	cje1546	0.00123	4.00431e+06	2.44889e+06	3.94497e+06	2.5539e+06	264116	198381	1.55542e+06	1.63516	0.213559
512	cje1774	0.00124	2.27284e+06	2.84364e+06	2.23919e+06	2.85029e+06	89773.3	81850.8	-570797	0.799273	-0.0973051
513	cje1527	0.00125	9.22978e+06	1.15021e+07	9.07606e+06	1.16672e+07	331861	352931	-2.27235e+06	0.802441	-0.095587
514	cje1320	0.00125	311768	405401	316270	401287	11727.9	16147.6	-93633.2	0.769035	-0.114054
515	cje0791	0.00129	1.43221e+06	3.27187e+06	1.42163e+06	3.40367e+06	84148.6	386364	-1.83966e+06	0.437736	-0.358788
516	cje1400	0.00129	4.0303e+06	3.13554e+06	4.05341e+06	3.12494e+06	97763	165855	894758	1.28536	0.109025
517	cje0399	0.00134	472851	318014	470037	317273	15746.2	29749.7	154837	1.48689	0.172278
518	cje0123	0.00136	2.93254e+07	3.48963e+07	2.93831e+07	3.45693e+07	317521	1.17164e+06	-5.57093e+06	0.840358	-0.0755358
519	cje0119	0.00136	3.68871e+06	4.68815e+06	3.67525e+06	4.75652e+06	174801	130311	-999445	0.786815	-0.104128
520	cje1851	0.00136	2.68508e+06	4.914e+06	2.84481e+06	4.81236e+06	284176	394828	-2.22892e+06	0.546415	-0.262478
521	cje1225	0.00137	197411	303047	196857	305785	15726.7	16906	-105637	0.651418	-0.18614
522	cje1647	0.00141	7.77985e+07	4.23866e+07	8.15239e+07	4.23799e+07	7.78428e+06	286400	3.54119e+07	1.83545	0.263743
523	cje1022	0.00142	23373.8	49210.9	23356.3	46895.6	2026.1	5321.75	-25837	0.474973	-0.323331
524	cje1229	0.00143	1.54066e+07	2.01946e+07	1.51289e+07	2.02152e+07	526328	918539	-4.78798e+06	0.762907	-0.117528
525	cje0287	0.00144	4.91207e+06	3.18143e+06	5.02058e+06	3.08345e+06	240455	298161	1.73063e+06	1.54398	0.188642
526	cje1125	0.00144	244901	324503	244562	318275	10174.1	14404.5	-79601.7	0.754696	-0.122228
527	cje1061	0.00145	7.35765e+06	6.4799e+06	7.33549e+06	6.5346e+06	46161	189102	877751	1.13546	0.0551709
528	cje0133	0.00145	3.18858e+06	3.85901e+06	3.15395e+06	3.84691e+06	99422.4	110371	-670426	0.82627	-0.0828781
529	cje0963	0.00146	5.79655e+07	8.74068e+07	5.78174e+07	8.65263e+07	1.07487e+06	6.45334e+06	-2.94413e+07	0.663169	-0.178376
530	cje0832	0.00146	323182	454586	334976	447359	23530.9	17287.1	-131404	0.710938	-0.148169
531	cje0277	0.00147	9.63222e+06	8.2197e+06	9.70044e+06	8.25031e+06	290090	121049	1.41252e+06	1.17185	0.0688703
532	cje1156	0.00151	2.00064e+06	3.91499e+06	1.77979e+06	3.88733e+06	426217	48641.7	-1.91435e+06	0.511021	-0.291561
533	cje1602	0.00152	226223	76179.6	219626	75638.6	16393.4	29428.5	150044	2.9696	0.472698
534	cje0911	0.00156	1.70299e+06	2.15261e+06	1.7494e+06	2.1708e+06	82758.2	59100.7	-449621	0.791128	-0.101753
535	cje0359	0.00156	2.96506e+06	3.58731e+06	2.94563e+06	3.5767e+06	50241	131523	-622256	0.82654	-0.0827363
536	cje0502	0.0016	3.8617e+07	4.16963e+07	3.8325e+07	4.18045e+07	568674	409702	-3.07928e+06	0.92615	-0.0333188
537	cje1644	0.00161	41991.5	120489	38926.8	127653	6464.46	16681.1	-78498	0.348507	-0.457788
538	cje0666	0.00162	9.41266e+06	1.31422e+07	9.24535e+06	1.34448e+07	482225	702650	-3.72954e+06	0.716217	-0.144956
539	cje1841	0.00162	2.71101e+06	3.66397e+06	2.73048e+06	3.70255e+06	81834.2	201764	-952962	0.73991	-0.130821
540	cje0900	0.00163	665693	936555	647848	942850	49051.2	37916.9	-270862	0.710789	-0.148259
541	cje1352	0.00167	1.78684e+06	2.95858e+06	1.80673e+06	3.06847e+06	96215.7	251997	-1.17174e+06	0.603951	-0.218998
542	cje1231	0.00167	2.83629e+06	3.33063e+06	2.82449e+06	3.37157e+06	28428.2	110214	-494341	0.851577	-0.0697759
543	cje0263	0.00167	608785	821018	628746	825484	43392.2	22423.7	-212233	0.7415	-0.129889
544	cje0690	0.0017	96179.6	172498	97556.6	168916	11156.3	13680.7	-76318	0.557571	-0.2537
545	cje1395	0.00174	109189	140631	106649	141243	6960.81	2252.75	-31441.8	0.776423	-0.109901
546	cje1380	0.00177	8.41571e+06	4.6098e+06	8.81446e+06	4.35266e+06	770006	446914	3.80591e+06	1.82561	0.261409
547	cje1591	0.00177	2.22466e+06	2.37622e+06	2.22841e+06	2.38804e+06	11141.4	33625.4	-151556	0.93622	-0.0286222
548	cje1465	0.00177	5.58719e+06	3.66387e+06	5.71028e+06	3.75009e+06	407668	188864	1.92332e+06	1.52494	0.183253
549	cje1288	0.00177	586142	1.2492e+06	570812	1.27273e+06	72101	137254	-663059	0.469213	-0.32863
550	cje0413	0.00177	548909	217785	549356	254631	24138.8	73552.8	331124	2.52042	0.401473
551	cje0231	0.00182	1.82233e+06	2.73742e+06	1.89366e+06	2.71212e+06	209298	50784	-915087	0.665712	-0.176714
552	cje1557	0.00187	1.3754e+06	1.90638e+06	1.35601e+06	1.92783e+06	86994.4	90970.2	-530976	0.721474	-0.141779
553	cje0062	0.00189	2.73751e+06	3.43252e+06	2.78315e+06	3.41182e+06	123656	109729	-695013	0.797521	-0.098258
554	cje0921	0.00193	5.02773e+06	7.40582e+06	5.30255e+06	7.29263e+06	480605	304442	-2.37809e+06	0.678889	-0.168201
555	cje1161	0.00196	15231.3	71578.3	20826.1	73429.9	12848.2	4249.79	-56347	0.212793	-0.672044
556	cje0530	0.00197	61863.9	119590	56822.5	122219	10997.7	8468.9	-57726.3	0.517299	-0.286258
557	cje0427	0.00198	78311.5	214958	80234.9	202088	4146.43	32659.5	-136647	0.364311	-0.438528
558	cje1134	0.00199	298592	185646	301172	175204	9202.16	25626.4	112945	1.60839	0.206391
559	cje1820	0.002	1.63167e+07	2.0107e+07	1.63497e+07	2.04087e+07	713131	574268	-3.79034e+06	0.811492	-0.0907159
560	cje0922	0.00206	5.33919e+07	1.48833e+07	5.83773e+07	1.49626e+07	9.3558e+06	535146	3.85086e+07	3.58738	0.554777
561	cje1428	0.00207	3.43355e+06	3.13285e+06	3.45595e+06	3.10556e+06	55095.1	48357	300703	1.09598	0.0398042
562	cje1115	0.00208	1.2149e+06	2.05007e+06	1.30308e+06	2.03215e+06	196951	51817.6	-835163	0.592617	-0.227226
563	cje0682	0.00208	298162	558926	293517	547275	12761.5	62362.2	-260764	0.533456	-0.272902
564	cje1661	0.00208	1.20019e+06	942374	1.21855e+06	966628	36072.7	51529.1	257817	1.27358	0.105027
565	cje1434	0.00209	1.21263e+06	1.70859e+06	1.21232e+06	1.68352e+06	82278.2	88989	-495961	0.709725	-0.14891
566	cje0353	0.00211	981008	460835	1.02524e+06	478852	106118	70609.3	520174	2.12876	0.328127
567	cje1396	0.00211	335264	81376.6	342464	53977.4	20469.1	58710.1	253888	4.11991	0.614888
568	cje1861	0.00212	2.8156e+06	1.46428e+06	2.78363e+06	1.625e+06	108235	313260	1.35132e+06	1.92286	0.283947
569	cje1833	0.00213	613680	1.72192e+06	725324	1.68426e+06	227815	148599	-1.10824e+06	0.356393	-0.448071
570	cje1327	0.00215	9.27886e+06	1.03628e+07	9.27045e+06	1.04326e+07	218809	152438	-1.0839e+06	0.895404	-0.047981
571	cje0810	0.00215	105086	365866	104486	360310	9712.68	63436.5	-260780	0.287224	-0.541779
572	cje1033	0.00216	302129	525527	329568	525161	53596.6	12635.3	-223397	0.574908	-0.240402
573	cje0946	0.00223	5.85682e+06	7.78344e+06	5.96506e+06	7.60114e+06	236878	416061	-1.92662e+06	0.752472	-0.12351
574	cje0531	0.00225	152639	577035	156241	568690	102265	26922.1	-424396	0.264523	-0.577537
575	cje0158	0.00231	8.97445e+06	1.03266e+07	8.88214e+06	1.02871e+07	328653	83800.5	-1.35212e+06	0.869064	-0.0609484
576	cje1058	0.00232	1.66288e+06	753481	1.73546e+06	756329	224125	44599	909400	2.20693	0.343789
577	cje1318	0.00234	371696	520583	363039	526664	21359.4	30793.9	-148887	0.713999	-0.146302
578	cje1772	0.00237	3.412e+06	4.36342e+06	3.48066e+06	4.38989e+06	163438	176345	-951415	0.781956	-0.106817
579	cje1334	0.00238	512609	382209	508528	370336	17292.8	28090.1	130401	1.34118	0.127486
580	cje1501	0.00242	1.54083e+06	686419	1.59404e+06	708826	155479	151527	854409	2.24473	0.351165
581	cje0050	0.00245	1.98361e+07	2.60507e+07	2.06507e+07	2.60466e+07	1.51701e+06	459102	-6.21465e+06	0.761441	-0.118364
582	cje0338	0.00247	993773	852929	988702	858243	33002.5	14284.4	140844	1.16513	0.0663743
583	cje1378	0.00249	3.51515e+07	9.89355e+06	3.7202e+07	9.79897e+06	6.46231e+06	194220	2.5258e+07	3.55297	0.550592
584	cje1865	0.00252	1.06148e+07	9.43321e+06	1.05972e+07	9.54777e+06	202177	226105	1.18156e+06	1.12526	0.0512512
585	cje0976	0.0026	1.38622e+06	1.8548e+06	1.35971e+06	1.86673e+06	93805	76935.6	-468578	0.74737	-0.126464
586	cje1575	0.00268	1.48532e+06	1.96556e+06	1.46689e+06	1.95062e+06	78985.2	97345.7	-480244	0.755671	-0.121667
587	cje0078	0.00272	813597	570614	837076	565357	60896.3	18704.4	242983	1.42583	0.154067
588	cje1639	0.00273	298391	69702.9	296885	36015.4	3949.31	59893.2	228688	4.2809	0.631535
589	cje0536	0.00274	85988.3	223950	98815.6	218665	29408	21155.6	-137961	0.383963	-0.415711
590	cje0082	0.00274	132562	256332	131810	270831	6964.47	31761.7	-123770	0.517149	-0.286384
591	cje1214	0.00277	1.93828e+06	2.76378e+06	1.91744e+06	2.76159e+06	55524.8	210280	-825507	0.701313	-0.154088
592	cje1703	0.00278	2.26118e+06	3.12337e+06	2.17637e+06	3.17654e+06	178247	140964	-862189	0.723955	-0.140288
593	cje0174	0.00279	201437	479446	207897	471849	64536.6	34905.4	-278009	0.420145	-0.376601
594	cje1146	0.00295	1.95606e+07	2.95007e+07	2.01904e+07	2.99885e+07	2.03408e+06	1.71953e+06	-9.94005e+06	0.663057	-0.178449
595	cje1781	0.00299	7.02111e+06	5.32279e+06	7.03249e+06	5.48174e+06	140876	434343	1.69832e+06	1.31907	0.120266
596	cje0112	0.003	607853	378856	592082	388707	54495.2	28849.2	228997	1.60444	0.205325
597	cje1157	0.00303	151221	265107	164170	266913	30562.3	3229.72	-113886	0.570416	-0.243808
598	cje1393	0.00304	596982	806666	599497	796406	10574.8	55657.2	-209684	0.740061	-0.130732
599	cje0855	0.00307	7.10863e+06	4.84991e+06	7.26953e+06	4.98026e+06	534431	297930	2.25872e+06	1.46572	0.166052
600	cje1495	0.00309	181029	485113	187302	493923	13886.4	81310.8	-304084	0.373169	-0.428095
601	cje0076	0.00311	1.34872e+06	836257	1.3269e+06	804163	94981.5	101823	512458	1.6128	0.20758
602	cje1379	0.00312	2.4234e+06	1.42251e+06	2.48254e+06	1.43677e+06	179830	204436	1.00089e+06	1.70361	0.23137
603	cje1144	0.00319	141989	262334	145494	266523	24374.5	22161.3	-120346	0.54125	-0.266602
604	cje1708	0.00325	338981	443209	343479	437126	20726.5	19791	-104228	0.764833	-0.116434
605	cje1676	0.00337	605783	790418	601363	792496	47043.3	20377.6	-184635	0.766408	-0.11554
606	cje1232	0.00339	7.16771e+06	8.44244e+06	7.17782e+06	8.29946e+06	59878.1	349673	-1.27473e+06	0.849009	-0.0710878
607	cje0978	0.00343	1.22859e+07	1.33586e+07	1.24098e+07	1.34109e+07	250497	163988	-1.07271e+06	0.919699	-0.0363543
608	cje1567	0.00345	2.09554e+06	2.20738e+06	2.09505e+06	2.20871e+06	18376.4	25303.3	-111840	0.949333	-0.0225812
609	cje1137	0.0035	9.47598e+06	1.5246e+07	9.33783e+06	1.47559e+07	723385	1.4493e+06	-5.77005e+06	0.621537	-0.206533
610	cje1401	0.0035	3.2299e+06	3.48809e+06	3.24211e+06	3.49179e+06	56512.7	45334.5	-258198	0.925977	-0.0333996
611	cje0898	0.0035	474400	743579	470765	752962	71011.3	25701.6	-269178	0.637996	-0.195182
612	cje0521	0.00355	499252	875079	499459	935394	6386.48	105698	-375827	0.570522	-0.243728
613	cje0111	0.00355	375180	474438	389774	480368	25913.1	10527.3	-99257.1	0.79079	-0.101939
614	cje0574	0.00357	9.0381e+07	1.24192e+08	9.05991e+07	1.25097e+08	1.54583e+06	9.41585e+06	-3.3811e+07	0.727752	-0.138017
615	cje0568	0.00357	4.8304e+06	8.4593e+06	5.41724e+06	8.4453e+06	1.02269e+06	54954.4	-3.6289e+06	0.571017	-0.243351
616	cje1018	0.00366	519911	936780	533347	938354	116857	19414.8	-416869	0.554998	-0.255708
617	cje0411	0.0037	1.80408e+06	1.43799e+06	1.81617e+06	1.48751e+06	54211.2	89131.7	366082	1.25458	0.0984978
618	cje1331	0.00372	5.03749e+07	3.65937e+07	5.07368e+07	3.83502e+07	1.35429e+06	3.69126e+06	1.37812e+07	1.3766	0.138808
619	cje1455	0.00373	1.25492e+07	1.41884e+07	1.27139e+07	1.4255e+07	436855	167932	-1.63928e+06	0.884464	-0.05332
620	cje0221	0.00382	56090.8	92018.5	52652.8	93985.8	8728.31	5512.41	-35927.6	0.60956	-0.214983
621	cje1042	0.00391	3.19468e+06	1.1831e+07	2.90632e+06	1.18577e+07	520473	2.44339e+06	-8.6363e+06	0.270027	-0.568593
622	cje1309	0.00394	700743	778489	708787	783601	19690.6	10944.6	-77746.2	0.900132	-0.0456938
623	cje1414	0.00406	8.27445e+06	7.13537e+06	8.3045e+06	7.14596e+06	246424	223742	1.13907e+06	1.15964	0.0643223
624	cje0370	0.00415	223950	95766.3	219370	108097	11068.7	36025	128184	2.33851	0.368939
625	cje0421	0.00417	165839	38704	167255	21350.2	6464.31	36855	127134	4.28479	0.631929
626	cje0664	0.00425	2.7327e+06	3.41952e+06	2.78225e+06	3.46939e+06	105202	173920	-686814	0.799149	-0.0973724
627	cje1116	0.00427	3.12686e+06	2.71082e+06	3.06517e+06	2.71799e+06	121919	18108.6	416042	1.15347	0.0620081
628	cje0108	0.00428	6.49028e+07	6.96944e+07	6.53169e+07	6.97796e+07	1.35559e+06	425510	-4.79161e+06	0.931248	-0.0309345
629	cje1521	0.00431	3.75271e+06	3.35061e+06	3.72705e+06	3.3641e+06	108671	49626	402102	1.12001	0.0492213
630	cje1308	0.00433	3.3838e+06	3.79588e+06	3.39079e+06	3.76692e+06	83154.7	90038	-412078	0.891441	-0.0499075
631	cje0180	0.00438	411110	305164	419318	299034	28959.2	12693	105946	1.34718	0.129425
632	cje0346	0.0045	533534	721388	542377	709904	38795.8	41004.3	-187854	0.739594	-0.131007
633	cje1516	0.00452	75065.5	188620	72726.1	180789	9491.7	32835.7	-113554	0.397973	-0.400147
634	cje1438	0.00455	2.48521e+06	1.943e+06	2.5001e+06	1.94179e+06	34507.1	159812	542206	1.27906	0.10689
635	cje0261	0.00459	988119	1.45315e+06	959374	1.50856e+06	79092.1	116184	-465031	0.679984	-0.167501
636	cje1830	0.0048	957345	745436	942826	717967	33979.1	55197.6	211909	1.28427	0.108658
637	cje1835	0.00488	638141	799190	645337	789968	14157.1	47434.2	-161049	0.798484	-0.0977335
638	cje1793	0.00492	3.26588e+06	6.79822e+06	3.37631e+06	7.30952e+06	239222	1.06159e+06	-3.53235e+06	0.480401	-0.318396
639	cje1419	0.00515	241053	353453	237658	358333	10054.7	33598.3	-112400	0.681995	-0.166219
640	cje0780	0.00518	588943	270192	581481	225847	21685.6	97199.1	318752	2.17972	0.338402
641	cje1021	0.00541	2.21671e+06	2.06811e+06	2.21802e+06	2.06358e+06	46088.6	9232.29	148607	1.07186	0.0301366
642	cje0532	0.00548	3.80846e+06	3.48078e+06	3.8215e+06	3.51195e+06	86612.9	57611	327679	1.09414	0.0390727
643	cje0888	0.00567	1.60367e+07	1.36561e+07	1.60497e+07	1.36095e+07	754120	114535	2.38064e+06	1.17433	0.0697897
644	cje1431	0.00567	1.60452e+06	2.34601e+06	1.66055e+06	2.32673e+06	191727	140373	-741487	0.683937	-0.164984
645	cje0280	0.00573	2.68207e+07	2.89433e+07	2.65742e+07	2.89684e+07	498257	465936	-2.12255e+06	0.926665	-0.0330771
646	cje0281	0.00573	3.65547e+06	2.46078e+06	3.66746e+06	2.5421e+06	221681	313493	1.19469e+06	1.48549	0.171871
647	cje1867	0.00582	385928	545691	394225	563223	17047	48652.1	-159763	0.707228	-0.15044
648	cje1677	0.00604	1.82753e+06	2.77669e+06	1.7044e+06	2.71211e+06	258171	170813	-949159	0.658169	-0.181663
649	cje0910	0.00607	2.16323e+06	4.46367e+06	2.16543e+06	4.83391e+06	22534.3	750783	-2.30044e+06	0.484631	-0.314589
650	cje0410	0.00607	249098	319687	253001	320598	22730.7	3832.15	-70589	0.779193	-0.108355
651	cje0968	0.00622	1.25791e+06	1.43901e+06	1.26419e+06	1.46194e+06	13924.8	57889.9	-181098	0.874151	-0.0584137
652	cje0876	0.00623	621640	895728	609676	859003	55985	70640.6	-274088	0.694006	-0.158637
653	cje1729	0.00632	737328	853422	753130	853899	38208.4	3255.76	-116094	0.863967	-0.0635031
654	cje1663	0.00659	3.80014e+06	6.24845e+06	4.17546e+06	6.26883e+06	702225	419638	-2.44831e+06	0.608173	-0.215973
655	cje0433	0.00661	3.36734e+06	2.75872e+06	3.33362e+06	2.71152e+06	168454	114165	608621	1.22062	0.0865794
656	cje0756	0.00683	1.28836e+06	961322	1.31694e+06	986613	91366.9	61970.8	327033	1.34019	0.127167
657	cje1092	0.00694	7.26591e+07	6.44349e+07	7.23329e+07	6.5975e+07	785357	2.67572e+06	8.22417e+06	1.12764	0.0521686
658	cje1479	0.00694	8.52177e+06	5.95407e+06	8.45053e+06	6.38392e+06	131967	860440	2.56771e+06	1.43125	0.155716
659	cje0905	0.007	837658	1.61689e+06	934463	1.62604e+06	263692	24665.5	-779237	0.518066	-0.285615
660	cje0649	0.00721	1.24926e+06	2.01852e+06	1.19456e+06	2.06098e+06	238129	113003	-769256	0.6189	-0.208379
661	cje1710	0.00724	1.04708e+06	1.00322e+06	1.04402e+06	1.00246e+06	12534.3	8329.49	43857.7	1.04372	0.0185826
662	cje0262	0.00729	305422	142293	331212	141586	55828.4	5312.63	163129	2.14643	0.331716
663	cje0419	0.0073	3.19721e+06	3.99285e+06	3.16244e+06	4.06036e+06	140923	234557	-795646	0.800732	-0.0965126
664	cje0341	0.00733	46505.6	121502	51418.6	119091	9468.35	24025.9	-74996.8	0.382755	-0.417079
665	cje0345	0.00737	4.84272e+07	4.23193e+07	4.9303e+07	4.17361e+07	1.84524e+06	1.01457e+06	6.10791e+06	1.14433	0.0585509
666	cje1536	0.00739	1.79861e+06	1.36916e+06	1.83084e+06	1.34411e+06	140803	46200.1	429449	1.31366	0.118483
667	cje1767	0.00742	122804	53215	119544	51857.8	21645.7	10471.4	69588.6	2.30769	0.363177
668	cje1804	0.00781	253992	149908	257484	139276	24342.3	27171.8	104084	1.69432	0.228995
669	cje0959	0.00807	595725	269363	613736	213902	48964.4	104587	326361	2.2116	0.344707
670	cje1366	0.00813	304991	417030	299996	430496	29303.7	26810.8	-112039	0.731341	-0.13588
671	cje0110	0.00827	791541	1.02105e+06	788224	1.03825e+06	47948	66248.6	-229511	0.775221	-0.110575
672	cje0718	0.00833	5.92744e+06	6.61698e+06	6.02151e+06	6.56606e+06	174870	173302	-689541	0.895792	-0.0477927
673	cje1436	0.00838	256802	212948	251397	214386	11388.8	10779.2	43854.5	1.20594	0.0813257
674	cje1515	0.00851	2.43935e+06	3.36888e+06	2.54271e+06	3.39562e+06	329260	55314.9	-929534	0.724082	-0.140212
675	cje1815	0.00852	1.66631e+07	1.33122e+07	1.7019e+07	1.3625e+07	955962	731946	3.35087e+06	1.25171	0.0975053
676	cje0250	0.00856	1.20355e+06	2.21944e+06	1.32168e+06	2.0977e+06	239641	275969	-1.01589e+06	0.542277	-0.265778
677	cje0862	0.00864	1.39813e+07	1.56093e+07	1.3962e+07	1.56992e+07	516941	278620	-1.62806e+06	0.895699	-0.0478377
678	cje1684	0.00877	3.45808e+06	2.79781e+06	3.4607e+06	2.69678e+06	29599.5	237341	660270	1.236	0.0920168
679	cje1194	0.00878	770866	597922	753864	577225	40209.6	48084.2	172945	1.28924	0.110335
680	cje1213	0.00885	1.03295e+06	1.8796e+06	1.07395e+06	1.82268e+06	278281	130914	-846645	0.549561	-0.259984
681	cje0138	0.00885	1.57931e+07	1.36692e+07	1.60231e+07	1.36853e+07	564017	526229	2.12396e+06	1.15538	0.0627262
682	cje1029	0.00886	1.09558e+06	1.93213e+06	1.16411e+06	1.87478e+06	139975	269819	-836559	0.567029	-0.246395
683	cje0163	0.00899	52235.2	102579	52405.4	105997	2722.27	18163.8	-50343.8	0.509219	-0.293095
684	cje1275	0.00912	1.83417e+06	856734	1.80646e+06	920832	115200	339120	977441	2.14089	0.330595
685	cje1354	0.00916	597813	796542	602884	800743	61545.4	39060.6	-198729	0.75051	-0.124644
686	cje0037	0.00935	17554.3	64066.2	19965.9	56938.8	4593.18	16538.4	-46512	0.274002	-0.562247
687	cje1646	0.00936	4.17603e+06	4.71971e+06	4.21019e+06	4.69885e+06	195645	44505.1	-543675	0.884808	-0.0531512
688	cje0098	0.00937	3.60939e+06	4.38442e+06	3.58106e+06	4.35627e+06	146885	245584	-775031	0.823231	-0.0844784
689	cje1343	0.00947	1.40347e+06	1.049e+06	1.46269e+06	1.03818e+06	109237	72782.4	354468	1.33791	0.126427
690	cje1848	0.00952	2.24573e+07	1.92672e+07	2.26478e+07	1.94754e+07	369356	1.12418e+06	3.19009e+06	1.16557	0.0665388
691	cje0454	0.00963	488822	191560	519586	188694	65694.4	88989.3	297262	2.5518	0.406847
692	cje1838	0.00992	7.23211e+06	8.93906e+06	7.40539e+06	8.98698e+06	631257	109854	-1.70696e+06	0.809045	-0.0920272
693	cje0836	0.01032	6.65407e+06	7.40651e+06	6.61175e+06	7.53563e+06	159233	237128	-752436	0.898409	-0.046526
694	cje0837	0.01037	2.66445e+06	2.38956e+06	2.65872e+06	2.41429e+06	93603.5	46498.5	274896	1.11504	0.0472906
695	cje1037	0.0106	105997	161632	112303	166434	17092.1	12681.6	-55634.6	0.655794	-0.183232
696	cje1779	0.01064	785588	1.0426e+06	814665	1.0751e+06	79773.3	57659.6	-257012	0.753489	-0.122923
697	cje0484	0.01064	1.03914e+06	889788	1.05879e+06	891074	50673	26531.1	149350	1.16785	0.0673869
698	cje1360	0.01086	3.10076e+06	3.79542e+06	3.09083e+06	3.8775e+06	55271.8	261907	-694659	0.816975	-0.0877914
699	cje0300	0.01109	160699	221018	160300	214272	8712.72	21698.4	-60319.4	0.727084	-0.138415
700	cje1456	0.01143	1.12293e+07	9.79795e+06	1.14034e+07	9.96795e+06	470427	303360	1.43139e+06	1.14609	0.0592189
701	cje1450	0.01238	1.16499e+06	1.58525e+06	1.15915e+06	1.57416e+06	24552.9	166410	-420259	0.734895	-0.133775
702	cje0572	0.0124	1.46894e+06	1.3403e+06	1.49145e+06	1.34208e+06	45912.2	23382.9	128647	1.09598	0.0398042
703	cje0623	0.01248	45845.2	107859	35636.6	108904	17787.4	17399.7	-62013.7	0.425048	-0.371562
704	cje1416	0.01257	4.08162e+07	3.75556e+07	4.08165e+07	3.70844e+07	913562	940473	3.26062e+06	1.08682	0.0361581
705	cje0953	0.01262	2.37929e+06	2.94256e+06	2.44605e+06	2.96294e+06	130295	185589	-563271	0.808578	-0.092278
706	cje1773	0.01284	3.75325e+06	4.36581e+06	3.7667e+06	4.30547e+06	162783	186907	-612567	0.85969	-0.0656581
707	cje1839	0.01286	8.84245e+06	8.28705e+06	8.95476e+06	8.29006e+06	202421	97783.5	555402	1.06702	0.0281727
708	cje0211	0.01286	1.29388e+06	1.12272e+06	1.29864e+06	1.11857e+06	65296.8	23174.3	171165	1.15246	0.0616245
709	cje1664	0.01324	402141	126943	419649	177387	55929	97436.8	275198	3.16788	0.500769
710	cje0788	0.01326	2.62833e+06	3.44243e+06	2.72037e+06	3.4358e+06	292164	158811	-814107	0.763508	-0.117186
711	cje0761	0.01348	1.00315e+07	9.11079e+06	1.00162e+07	9.01534e+06	27558.7	376909	920727	1.10106	0.0418106
712	cje1720	0.01354	1.35583e+07	1.5362e+07	1.38717e+07	1.51304e+07	551681	495270	-1.8037e+06	0.882587	-0.0542426
713	cje1319	0.01356	519530	781294	566960	782110	85429.6	65479	-261764	0.664961	-0.177204
714	cje0539	0.01363	256531	191742	257515	185964	17203.2	20393.8	64789.4	1.3379	0.126423
715	cje1155	0.01381	499325	1.07494e+06	489051	1.06341e+06	26074	236530	-575619	0.464512	-0.333003
716	cje0633	0.01395	416706	777448	396831	830886	62623.2	135827	-360743	0.535991	-0.270842
717	cje1604	0.01425	4.18666e+07	2.3537e+06	5.06466e+07	2.08224e+06	1.64766e+07	634309	3.95129e+07	17.7876	1.25012
718	cje0161	0.01477	1.16507e+06	1.31684e+06	1.15415e+06	1.30089e+06	23901.2	59371.3	-151767	0.884749	-0.05318
719	cje0995	0.01482	9.42339e+06	8.56339e+06	9.26731e+06	8.63743e+06	309660	189589	859999	1.10043	0.0415614
720	cje1497	0.01484	172412	25843.8	161274	36467.2	58944.1	18903.5	146568	6.67128	0.824209
721	cje1792	0.01485	8.38561e+06	8.91108e+06	8.34827e+06	8.90502e+06	221517	14206.1	-525465	0.941032	-0.0263954
722	cje1424	0.01513	354583	265484	347711	249860	16320.6	34149.5	89099	1.33561	0.12568
723	cje0146	0.01526	8.14722e+06	1.19148e+07	8.14904e+06	1.17906e+07	1.39642e+06	790157	-3.76758e+06	0.68379	-0.165077
724	cje0610	0.01531	701441	1.25746e+06	741685	1.29559e+06	211823	106359	-556014	0.557826	-0.253501
725	cje1730	0.01544	7.68324e+06	8.20239e+06	7.66327e+06	8.26957e+06	59321.8	213797	-519152	0.936707	-0.0283961
726	cje0039	0.01595	9.24824e+06	1.0436e+07	9.21653e+06	1.07187e+07	100183	502652	-1.18773e+06	0.886189	-0.0524739
727	cje1189	0.01598	2.74197e+07	3.74619e+07	2.768e+07	3.93427e+07	720390	4.27623e+06	-1.00422e+07	0.731935	-0.135528
728	cje1523	0.01649	1.05483e+06	1.16366e+06	1.05907e+06	1.18417e+06	10552.6	46246.7	-108832	0.906474	-0.0426445
729	cje0973	0.01651	984818	445360	1.01069e+06	422315	203970	117222	539458	2.21128	0.344644
730	cje1701	0.01721	364294	501520	356851	474393	28793.1	53318.1	-137226	0.72638	-0.138836
731	cje1528	0.01777	5.05193e+06	5.98126e+06	5.00853e+06	6.16725e+06	197798	364079	-929331	0.844626	-0.0733354
732	cje0467	0.01802	6.28175e+06	8.32794e+06	6.20915e+06	8.50238e+06	832063	383559	-2.04619e+06	0.754299	-0.122457
733	cje1734	0.01806	4.24466e+06	3.14554e+06	4.12098e+06	2.95015e+06	230548	435195	1.09912e+06	1.34942	0.130147
734	cje0095	0.01823	824585	749139	842480	748205	33093.7	7349.36	75445.7	1.10071	0.0416729
735	cje0796	0.01823	455849	849962	474666	929319	32775.3	174016	-394113	0.536317	-0.270579
736	cje1398	0.01845	1.05121e+08	1.12894e+08	1.05099e+08	1.14674e+08	501598	3.46901e+06	-7.77246e+06	0.931153	-0.0309792
737	cje0980	0.01858	536046	729592	542792	774142	31472.2	81616.9	-193546	0.73472	-0.133878
738	cje0435	0.01866	698843	918132	700047	962217	12749.3	98421.5	-219289	0.761158	-0.118525
739	cje1514	0.01909	3.60605e+06	3.92092e+06	3.67742e+06	3.9302e+06	133959	51404.4	-314867	0.919696	-0.0363559
740	cje0184	0.01967	4.12645e+06	217775	4.21372e+06	233533	1.79705e+06	43566.9	3.90868e+06	18.9482	1.27757
741	cje1449	0.01969	256750	384614	284578	385160	53264.4	24957.2	-127864	0.667552	-0.175515
742	cje0939	0.01979	422084	759786	433893	841676	29343.7	152814	-337702	0.55553	-0.255293
743	cje0150	0.02029	4.05061e+06	6.00483e+06	3.94192e+06	5.62417e+06	190060	887203	-1.95422e+06	0.674558	-0.170981
744	cje1243	0.02059	1.73686e+06	1.33546e+06	1.74098e+06	1.2602e+06	35478.4	183829	401401	1.30057	0.114134
745	cje1849	0.02073	28361.7	78573.4	38156	75889.8	22489.3	6708.82	-50211.7	0.360958	-0.442543
746	cje1827	0.02074	2.23444e+06	1.54503e+06	2.38608e+06	1.53006e+06	271887	173055	689417	1.44622	0.160233
747	cje0043	0.02089	105399	180767	106746	169322	21939.3	27667.6	-75367.7	0.583067	-0.234281
748	cje1726	0.02103	990387	760150	974083	785350	80601.7	72022.6	230238	1.30289	0.114906
749	cje1483	0.0213	7.50644e+06	8.38884e+06	7.43362e+06	8.28885e+06	146582	389197	-882392	0.894814	-0.0482675
750	cje0374	0.02199	453504	659851	447461	627437	49614.7	84770.7	-206348	0.687282	-0.162865
751	cje1473	0.02209	271734	158466	293170	156932	50827.4	18208.7	113268	1.71477	0.234207
752	cje1576	0.02284	475212	1.08046e+06	441951	1.21558e+06	58755	285525	-605244	0.439825	-0.35672
753	cje1297	0.02293	2.04088e+06	1.64149e+06	2.08287e+06	1.73495e+06	76495	176784	399396	1.24331	0.0945807
754	cje1864	0.023	5.25558e+07	3.83067e+07	5.5975e+07	3.88834e+07	6.66108e+06	1.71358e+06	1.42491e+07	1.37197	0.137346
755	cje0125	0.023	1.189e+07	8.54339e+06	1.20689e+07	8.74532e+06	1.54906e+06	458109	3.34662e+06	1.39172	0.143552
756	cje0064	0.02318	1.72985e+06	1.1778e+06	1.6909e+06	1.24829e+06	233330	130074	552051	1.46871	0.166937
757	cje0373	0.02391	1.90431e+06	2.60829e+06	1.89754e+06	2.42597e+06	15992	343607	-703976	0.730101	-0.136617
758	cje1574	0.02403	5.78114e+06	4.81318e+06	5.86129e+06	4.72179e+06	384886	276158	967960	1.20111	0.0795814
759	cje1791	0.02411	2.73903e+06	2.25092e+06	2.8287e+06	2.23095e+06	185663	150673	488103	1.21685	0.0852356
760	cje1177	0.02456	1.25474e+06	581072	1.27203e+06	645174	148910	296682	673664	2.15935	0.334322
761	cje0500	0.02465	2.02511e+06	2.79482e+06	1.87587e+06	2.72625e+06	352313	141593	-769712	0.724594	-0.139905
762	cje1224	0.02512	419489	579213	423740	550863	46354.4	64301.4	-159724	0.724239	-0.140118
763	cje0881	0.02518	1.28024e+06	1.46221e+06	1.27436e+06	1.43844e+06	76592.8	47982.5	-181977	0.875547	-0.0577205
764	cje0471	0.02519	310763	396033	316111	391286	41114.9	10182.6	-85270.2	0.784689	-0.105302
765	cje0207	0.02591	198975	303279	196830	324154	8678	51544.5	-104303	0.656081	-0.183043
766	cje0279	0.02591	175749	134183	169545	133190	20591.5	3150.12	41565.4	1.30977	0.117194
767	cje0797	0.02642	7.75598e+06	6.03093e+06	7.80696e+06	6.10398e+06	150811	856743	1.72505e+06	1.28603	0.109253
768	cje0072	0.02646	1.43406e+08	1.1672e+08	1.39276e+08	1.1395e+08	9.88481e+06	9.14101e+06	2.6686e+07	1.22863	0.0894219
769	cje0967	0.0265	47938.7	34347.1	49351	31720.8	3341.91	5991.57	13591.6	1.39571	0.144796
770	cje1685	0.02763	4.15365e+07	3.37624e+07	4.14512e+07	3.42963e+07	1.57966e+06	3.64935e+06	7.7741e+06	1.23026	0.0899965
771	cje1649	0.02793	1.34504e+06	1.65169e+06	1.34204e+06	1.56546e+06	11094.1	157013	-306657	0.814338	-0.0891954
772	cje1828	0.02842	2.2335e+06	2.49888e+06	2.2015e+06	2.55278e+06	94399.2	99245.6	-265376	0.893802	-0.0487587
773	cje1014	0.02844	1.92793e+06	1.54237e+06	1.83331e+06	1.56505e+06	184679	74280.6	385563	1.24998	0.0969034
774	cje0701	0.02871	458132	705553	476682	748959	82970.9	97630.1	-247420	0.649324	-0.187538
775	cje1074	0.02879	338524	420565	347941	438051	23780.6	35253.4	-82041.2	0.804926	-0.0942439
776	cje1470	0.02897	3.62564e+06	3.44357e+06	3.6261e+06	3.40293e+06	53474.9	77979	182069	1.05287	0.0223757
777	cje0956	0.029	937639	1.62878e+06	924310	1.49418e+06	36873.6	357170	-691144	0.575669	-0.239828
778	cje1425	0.03014	349877	981042	337981	1.15658e+06	40619.7	329523	-631165	0.356638	-0.447772
779	cje1285	0.03097	987955	2.19066e+06	994755	1.83715e+06	28411.9	637604	-1.2027e+06	0.450986	-0.345837
780	cje1326	0.0312	506536	606236	498428	593204	29909.3	43797.1	-99700.4	0.835542	-0.0780317
781	cje1801	0.03141	683579	322770	683520	242601	9508.19	192119	360809	2.11785	0.325895
782	cje1332	0.03176	1.10669e+07	6.44554e+06	1.11145e+07	7.51646e+06	444461	2.4324e+06	4.62134e+06	1.71698	0.234766
783	cje0340	0.03192	384974	273220	390246	303866	22435	55533.2	111754	1.40903	0.148919
784	cje1448	0.03198	308545	453080	296531	449213	21647.8	74421.7	-144535	0.680994	-0.166857
785	cje1670	0.03221	3.88308e+06	5.12526e+06	4.11484e+06	5.16755e+06	473846	470413	-1.24218e+06	0.757636	-0.120539
786	cje0225	0.03252	562199	1.02089e+06	603469	902381	89888.4	230411	-458688	0.550697	-0.259087
787	cje0132	0.03334	3.088e+06	3.80838e+06	3.10238e+06	3.85629e+06	34485.4	390077	-720375	0.810845	-0.0910623
788	cje0823	0.03359	95305.3	243887	78639.4	260284	32654.3	74092.3	-148582	0.390776	-0.408072
789	cje1441	0.03374	6.28169e+06	5.33519e+06	6.46881e+06	5.35386e+06	472608	208522	946493	1.17741	0.0709261
790	cje0159	0.0338	1.76153e+06	1.42887e+06	1.71092e+06	1.37145e+06	145923	108195	332659	1.23281	0.0908972
791	cje0928	0.03411	982536	1.78831e+06	809297	1.83285e+06	427717	108852	-805772	0.549422	-0.260094
792	cje0396	0.03415	3.9441e+06	4.5733e+06	3.98027e+06	4.71555e+06	113548	325516	-629192	0.86242	-0.064281
793	cje1566	0.03432	1.79314e+06	2.17653e+06	1.79889e+06	2.14255e+06	186668	97114.1	-383394	0.823851	-0.0841514
794	cje0267	0.03447	1.91888e+06	2.8502e+06	2.04204e+06	2.98785e+06	337677	384732	-931323	0.673243	-0.171828
795	cje1009	0.03489	2.40453e+06	2.04173e+06	2.44445e+06	2.02097e+06	163460	115598	362795	1.17769	0.0710308
796	cje0457	0.0349	558860	710519	588581	696420	56602	61655.5	-151659	0.786552	-0.104273
797	cje0465	0.03559	2.02674e+06	2.32063e+06	1.95735e+06	2.30938e+06	161744	22051.9	-293889	0.873358	-0.0588076
798	cje0565	0.03697	30233	38418.7	30365	40660.2	1323.99	4410.49	-8185.63	0.786936	-0.104061
799	cje1507	0.03707	352108	451116	356236	453873	53111.1	16931.5	-99007.5	0.780527	-0.107612
800	cje0875	0.03899	2.89557e+06	3.17666e+06	2.97691e+06	3.19441e+06	152580	51264.3	-281084	0.911516	-0.0402358
801	cje1485	0.03973	3.65291e+06	3.19271e+06	3.6408e+06	3.11733e+06	85324.6	251112	460200	1.14414	0.0584794
802	cje1651	0.0409	1.67913e+06	2.14719e+06	1.75681e+06	2.19778e+06	231707	143236	-468061	0.782012	-0.106787
803	cje1725	0.04124	1.87148e+07	1.75622e+07	1.87012e+07	1.78396e+07	55625.7	670366	1.15254e+06	1.06563	0.0276049
804	cje1412	0.04153	75513.7	93864.3	77568.6	95158.8	5516.99	9209.26	-18350.6	0.804499	-0.0944747
805	cje1356	0.04198	748355	1.6493e+06	856348	1.77935e+06	357343	390068	-900942	0.453742	-0.343191
806	cje0282	0.04299	6.20792e+06	6.36515e+06	6.23491e+06	6.33835e+06	70804.2	60424.2	-157237	0.975297	-0.010863
807	cje0896	0.04307	1.40889e+06	1.29738e+06	1.4317e+06	1.32176e+06	48231.4	45138.3	111516	1.08595	0.0358118
808	cje0847	0.0431	1.87511e+06	2.35916e+06	1.85768e+06	2.2797e+06	81834.3	274877	-484042	0.794824	-0.0997291
809	cje1015	0.04398	1.11153e+06	1.46347e+06	1.09434e+06	1.53768e+06	37314.2	206638	-351943	0.759515	-0.119463
810	cje1592	0.04462	486639	374484	480070	392798	40427.8	53736.6	112156	1.29949	0.113774
811	cje1619	0.04527	389519	479956	397066	509305	17871.7	51482.7	-90437.2	0.811572	-0.090673
812	cje1780	0.04532	96581.7	62236	91189	68541.7	15593.3	13619.2	34345.7	1.55186	0.190853
813	cje0751	0.04539	1.14025e+06	1.65475e+06	1.14499e+06	1.61967e+06	9206.17	310181	-514498	0.689078	-0.161732
814	cje0030	0.04557	5.60278e+06	6.2586e+06	5.56236e+06	6.32769e+06	104736	381990	-655824	0.895212	-0.0480739
815	cje0292	0.04562	368417	397542	369115	393648	10881.5	13829.3	-29124.7	0.926738	-0.0330431
816	cje1766	0.04578	1.40975e+07	1.54516e+07	1.41534e+07	1.53235e+07	217172	789838	-1.35413e+06	0.912363	-0.0398323
817	cje0169	0.04635	181760	276286	194653	293406	27934.8	50177.3	-94526	0.657869	-0.181861
818	cje0053	0.04749	205260	143572	207587	130231	4032	37581	61688.3	1.42967	0.155236
819	cje1632	0.04773	3.42263e+06	2.91867e+06	3.42304e+06	3.07663e+06	15594.1	308928	503958	1.17267	0.0691746
820	cje1609	0.04783	843810	679612	843358	675240	98009.2	23781.1	164198	1.2416	0.0939834
821	cje0893	0.04793	5.53333e+07	5.29636e+07	5.48654e+07	5.27597e+07	1.37635e+06	476785	2.36968e+06	1.04474	0.0190089
822	cje0728	0.04843	2.00684e+06	3.76591e+06	1.84539e+06	3.32551e+06	339611	1.03068e+06	-1.75907e+06	0.532897	-0.273356
823	cje1490	0.04976	1.71858e+07	1.09771e+07	1.86228e+07	1.03944e+07	3.70448e+06	1.10862e+06	6.20874e+06	1.56561	0.194683
824	cje0894	0.04989	4.84093e+07	5.12314e+07	4.80727e+07	5.08231e+07	1.5081e+06	905629	-2.82212e+06	0.944914	-0.0246076
825	cje1691	0.05045	528568	579982	530850	577968	16956.8	27344	-51413.8	0.911353	-0.0403135
826	cje0918	0.05095	165963	205457	173334	201804	17088.1	17975.6	-39493.8	0.807776	-0.0927092
827	cje0494	0.05144	563788	704409	537119	697344	61264	64015.6	-140621	0.80037	-0.0967092
828	cje1368	0.05176	103775	125859	103623	120181	1964.56	13806.4	-22083.6	0.824537	-0.08379
829	cje1755	0.05384	479047	605988	501217	597908	74558	32408.4	-126941	0.790522	-0.102086
830	cje1606	0.05392	1.51995e+07	1.35068e+07	1.51379e+07	1.35603e+07	1.00755e+06	401430	1.69267e+06	1.12532	0.0512759
831	cje0717	0.05392	7.6472e+06	6.26259e+06	7.9828e+06	6.52078e+06	671774	579527	1.38461e+06	1.22109	0.0867486
832	cje1132	0.05492	983246	1.35623e+06	987690	1.43846e+06	137212	197597	-372981	0.724986	-0.13967
833	cje0971	0.05542	3.02329e+07	3.75321e+07	3.02891e+07	4.02123e+07	814395	4.65238e+06	-7.29921e+06	0.805521	-0.0939232
834	cje0840	0.0562	151734	182017	148278	189390	7162.44	18345.4	-30282.9	0.833626	-0.079029
835	cje0489	0.05728	2.81488e+06	3.17942e+06	2.8068e+06	3.19083e+06	52178.8	232939	-364538	0.885345	-0.0528877
836	cje0496	0.05747	2.93673e+06	2.76877e+06	2.9526e+06	2.79566e+06	91458.8	61334.4	167965	1.06066	0.0255779
837	cje0628	0.05834	1.37505e+06	1.4671e+06	1.37677e+06	1.44012e+06	8766.38	60047.5	-92054.6	0.937254	-0.0281426
838	cje1106	0.05851	207785	320098	208691	285860	37575.3	63886.8	-112313	0.649129	-0.187669
839	cje0936	0.05856	9.31887e+06	1.01878e+07	9.49782e+06	1.00804e+07	338126	463323	-868943	0.914708	-0.0387177
840	cje0758	0.05862	1.66234e+06	2.27604e+06	1.67475e+06	2.20128e+06	41547.6	403117	-613698	0.730366	-0.136459
841	cje1314	0.05905	5.65537e+06	4.85566e+06	5.57201e+06	4.95432e+06	246165	468796	799705	1.1647	0.0662123
842	cje0551	0.05985	258300	231648	252946	237003	14114.1	10735.9	26651.7	1.11505	0.0472953
843	cje0993	0.06072	3.79584e+07	3.41938e+07	3.93733e+07	3.41615e+07	2.51309e+06	158190	3.7646e+06	1.1101	0.0453605
844	cje1410	0.06154	14163.9	17187.6	14134.9	17750.3	1198.94	1641.13	-3023.68	0.824078	-0.0840319
845	cje0171	0.06289	22294.1	49221	21171.3	58648.4	2528.11	18069	-26926.9	0.452939	-0.34396
846	cje0058	0.06297	255543	178235	261146	153187	23888.6	46646.2	77308.3	1.43374	0.156472
847	cje1808	0.06342	1.46704e+06	1.58028e+06	1.47155e+06	1.54971e+06	13312.7	75810.8	-113246	0.928338	-0.0322938
848	cje1306	0.06356	164467	115075	148455	114570	33196.4	5183.91	49392.3	1.42922	0.155099
849	cje0222	0.06511	3.79631e+07	4.07101e+07	3.81331e+07	4.02945e+07	1.62842e+06	950307	-2.74706e+06	0.932522	-0.0303411
850	cje1418	0.06565	1.39264e+07	1.10133e+07	1.33268e+07	1.0752e+07	1.70519e+06	1.05558e+06	2.91302e+06	1.2645	0.101918
851	cje0269	0.06602	1.16168e+07	1.3362e+07	1.19447e+07	1.33732e+07	1.18977e+06	185095	-1.74522e+06	0.869389	-0.0607857
852	cje1572	0.06612	2.60966e+07	2.75124e+07	2.60388e+07	2.70211e+07	458410	863241	-1.41587e+06	0.948537	-0.0229457
853	cje1120	0.06655	51124.3	100471	70038.2	100909	33821.5	4699.81	-49347	0.508845	-0.293415
854	cje0285	0.06841	1.03553e+06	1.14199e+06	1.06311e+06	1.11154e+06	49870.2	55255.4	-106457	0.906779	-0.0424986
855	cje1311	0.06929	2.03816e+07	1.89498e+07	2.00921e+07	1.88308e+07	633215	781552	1.43176e+06	1.07556	0.0316328
856	cje1187	0.07012	8.00906e+07	8.86667e+07	8.24053e+07	9.02987e+07	4.42993e+06	4.12382e+06	-8.57618e+06	0.903276	-0.0441794
857	cje1385	0.07025	207656	106761	207927	84451.6	9220.36	70654	100895	1.94506	0.288932
858	cje0055	0.07029	1.90461e+07	1.45243e+07	2.03259e+07	1.44477e+07	3.18109e+06	288255	4.5218e+06	1.31133	0.117711
859	cje0041	0.07305	114738	52819.5	117600	50968.4	37527.4	23699.2	61918.3	2.17226	0.336912
860	cje0047	0.07307	8.83634e+06	8.41014e+06	8.95137e+06	8.5278e+06	208666	223179	426200	1.05068	0.0214692
861	cje1721	0.0731	2.37024e+07	2.66875e+07	2.36669e+07	2.78908e+07	225445	2.12844e+06	-2.98518e+06	0.888143	-0.051517
862	cje0782	0.07407	548169	627250	550396	645898	19306.2	53617.8	-79081.6	0.873923	-0.0585267
863	cje1648	0.07654	3.83575e+06	4.13239e+06	3.83927e+06	4.1772e+06	129440	173530	-296642	0.928215	-0.0323512
864	cje0513	0.07748	248585	536555	348641	529428	210213	19896.9	-287970	0.463298	-0.33414
865	cje1353	0.07801	548186	661440	508661	649832	72922.2	40188.2	-113254	0.828777	-0.0815624
866	cje0168	0.07831	1.20756e+07	1.26706e+07	1.21353e+07	1.26593e+07	360342	249135	-594977	0.953043	-0.0208877
867	cje1570	0.08106	7.42879e+07	5.99999e+07	7.89583e+07	6.0406e+07	9.66249e+06	4.50946e+06	1.42881e+07	1.23813	0.0927679
868	cje1617	0.08238	246220	509730	344557	509983	197607	11034.9	-263510	0.483039	-0.316018
869	cje0351	0.08245	93938.8	138142	92848	123449	2721.89	33098.5	-44203.3	0.680016	-0.167481
870	cje1610	0.08291	3.15991e+06	2.48422e+06	3.32753e+06	2.4723e+06	506803	44761.4	675688	1.27199	0.104484
871	cje0975	0.0834	8.40228e+06	7.3247e+06	8.75539e+06	7.33444e+06	806344	106053	1.07758e+06	1.14712	0.0596075
872	cje1826	0.08608	2.55245e+06	2.7927e+06	2.59366e+06	2.71215e+06	85296.6	162597	-240245	0.913974	-0.0390663
873	cje1006	0.08782	59758.2	29419.3	56034.1	32828.1	8013.77	21957.3	30338.9	2.03126	0.307765
874	cje0937	0.09091	27567.4	10487.1	29383.2	10031.2	13197.2	1972.03	17080.3	2.62869	0.419739
875	cje1427	0.09155	745324	992828	740856	998808	25364.6	192248	-247504	0.750708	-0.124529
876	cje0379	0.0922	100405	149205	101367	169800	3138.18	38214.8	-48799.9	0.672933	-0.172028
877	cje1762	0.09323	797353	1.08254e+06	776727	974342	70796.1	213669	-285183	0.73656	-0.132792
878	cje0094	0.09337	874971	756459	885070	706464	25181.5	90148.1	118511	1.15667	0.0632078
879	cje1038	0.09417	338486	695483	434228	761694	172007	224640	-356997	0.486692	-0.312746
880	cje0147	0.09446	5.00972e+07	4.82308e+07	4.9507e+07	4.80802e+07	1.12737e+06	960442	1.86638e+06	1.0387	0.0164888
881	cje1481	0.09495	119860	60081.5	123022	87014.6	7104.05	47004.6	59778.9	1.99496	0.299935
882	cje1829	0.09561	6.73791e+06	7.30619e+06	6.65597e+06	7.27241e+06	429918	143402	-568281	0.922219	-0.0351658
883	cje1776	0.09693	2.29023e+06	2.53759e+06	2.3007e+06	2.60297e+06	155047	123757	-247357	0.902523	-0.0445418
884	cje0577	0.09736	1.67434e+06	2.01864e+06	1.72206e+06	1.95364e+06	83630.7	263697	-344306	0.829437	-0.0812166
885	cje1769	0.09883	717937	961274	744368	1.04774e+06	57465	188160	-243338	0.746859	-0.126761
886	cje0117	0.09964	608139	701816	612530	694399	8952.2	75464.7	-93677.4	0.866522	-0.0622207
887	cje0128	0.10062	1.71473e+06	1.86827e+06	1.73068e+06	1.8453e+06	47665.8	115628	-153541	0.917816	-0.0372441
888	cje1665	0.10139	409604	512176	453155	505112	81684.1	18794.4	-102573	0.799732	-0.0970556
889	cje0121	0.1016	1.03396e+08	7.6659e+07	1.1257e+08	7.15231e+07	1.68627e+07	1.39227e+07	2.67368e+07	1.34878	0.12994
890	cje0827	0.10234	9.68774e+06	1.13882e+07	1.0362e+07	1.12851e+07	1.3829e+06	183159	-1.70043e+06	0.850685	-0.0702314
891	cje0760	0.10244	1.6606e+07	1.71181e+07	1.65723e+07	1.72477e+07	217964	359274	-512025	0.970089	-0.0131886
892	cje1447	0.1033	197632	163940	207867	167090	26702.7	7546.68	33692.1	1.20551	0.0811726
893	cje1195	0.1047	314226	378489	319883	398755	26283.9	46285.9	-64263.2	0.830211	-0.0808113
894	cje1241	0.10529	4.393e+06	5.06023e+06	4.37518e+06	4.75642e+06	32101.8	553040	-667228	0.868143	-0.0614088
895	cje0839	0.10532	714514	872022	712954	917016	77363.3	105457	-157509	0.819375	-0.0865171
896	cje0480	0.10568	172355	127290	176585	143832	13055.5	35127.2	45065.7	1.35404	0.131632
897	cje1031	0.10672	94074.9	48916.7	113125	43552.7	35189.4	13553.4	45158.1	1.92316	0.284016
898	cje0202	0.10961	919916	1.09065e+06	925540	1.03922e+06	72944.6	124402	-170737	0.843455	-0.0739382
899	cje0656	0.10985	2.00657e+06	1.65528e+06	2.16208e+06	1.63825e+06	291125	58741.9	351292	1.21223	0.0835833
900	cje1430	0.11043	20747.4	48168	13992.9	53497.1	19358	12849.8	-27420.6	0.43073	-0.365795
901	cje1113	0.1115	1.60409e+06	1.75459e+06	1.59452e+06	1.69107e+06	22263.3	126110	-150506	0.914222	-0.0389485
902	cje1622	0.11197	949878	1.02992e+06	965142	995389	30069.1	61250.8	-80046.2	0.922279	-0.0351374
903	cje0061	0.11328	2.42193e+06	1.75279e+06	2.42259e+06	1.49907e+06	60206.9	570102	669142	1.38176	0.140432
904	cje1262	0.11391	2.75442e+06	3.41817e+06	2.72888e+06	3.21114e+06	135690	553635	-663744	0.805819	-0.0937627
905	cje0063	0.11469	12097.8	113621	11093.1	114072	2712.51	87405.8	-101523	0.106475	-0.972752
906	cje1777	0.11599	360613	387725	358457	382844	9056.88	21650	-27111.9	0.930074	-0.0314823
907	cje1296	0.11779	658994	934426	666565	1.05867e+06	20334.4	239174	-275432	0.705239	-0.151664
908	cje1565	0.12148	3.62027e+06	3.48021e+06	3.65785e+06	3.51526e+06	70873.3	101435	140064	1.04025	0.017136
909	cje0129	0.12293	1.42206e+06	2.4078e+06	1.40812e+06	1.98848e+06	30127.5	874952	-985741	0.590605	-0.228703
910	cje1126	0.12453	2.79702e+06	3.69732e+06	2.82281e+06	3.41726e+06	423431	683740	-900298	0.7565	-0.121191
911	cje0904	0.12453	203483	314840	203518	358543	4873.95	99357.1	-111357	0.646307	-0.189561
912	cje0920	0.12599	877511	1.00825e+06	842270	1.05853e+06	66213.9	96946.2	-130737	0.870332	-0.0603149
913	cje1135	0.12611	1.14488e+07	1.22301e+07	1.1557e+07	1.22784e+07	682503	163619	-781227	0.936122	-0.0286674
914	cje1062	0.12627	260627	191266	266867	216666	19036.8	59371.6	69361.3	1.36264	0.134382
915	cje0651	0.12688	1.02991e+06	1.09761e+06	1.05325e+06	1.09492e+06	57132.3	21324.8	-67694.7	0.938325	-0.0276466
916	cje0212	0.12729	134379	147095	133786	152601	4207.11	10672.8	-12716.1	0.913552	-0.0392666
917	cje0054	0.1303	18811.8	53944.2	18179.1	63206.2	14960.5	28325.2	-35132.3	0.348728	-0.457513
918	cje0652	0.13149	3.49608e+06	3.15205e+06	3.54029e+06	3.18972e+06	240908	202935	344032	1.10915	0.0449885
919	cje0194	0.13554	54481.4	34090.2	52176.6	38680.6	15392.5	11023.9	20391.2	1.59815	0.203619
920	cje1370	0.13657	3.13946e+06	3.01826e+06	3.18836e+06	3.04559e+06	99416.9	53579.6	121207	1.04016	0.0170993
921	cje1086	0.13705	102831	158119	103203	132921	3878.27	51452.5	-55287.7	0.65034	-0.186859
922	cje1623	0.13723	381364	332024	367079	314687	25403.7	38438.9	49340.1	1.1486	0.0601702
923	cje1330	0.13841	545205	360248	618141	359974	173373	3581.69	184957	1.51341	0.179958
924	cje0472	0.13872	770557	1.01415e+06	839669	960972	206536	98046.8	-243591	0.759807	-0.119296
925	cje0393	0.13931	476879	514333	471087	507767	12183.7	33047.4	-37453.3	0.927181	-0.0328356
926	cje1139	0.13937	2.94736e+06	3.27952e+06	3.05985e+06	3.2879e+06	227617	214016	-332161	0.898717	-0.0463773
927	cje1072	0.14221	137654	118129	139341	118940	17949	4642	19524.3	1.16528	0.0664299
928	cje1633	0.14516	479084	422142	496527	420755	42787.8	33916.2	56942.6	1.13489	0.0549537
929	cje0304	0.14564	807684	640584	800312	709649	102175	123747	167101	1.26086	0.100666
930	cje0278	0.14726	163623	124996	180254	119751	30050.9	22085	38627.3	1.30903	0.116949
931	cje0476	0.15647	660752	543574	650111	510501	22092.6	114395	117178	1.21557	0.0847796
932	cje0482	0.1569	9.24982e+07	6.29201e+07	1.06222e+08	5.91436e+07	2.80857e+07	8.85524e+06	2.95781e+07	1.47009	0.167344
933	cje1123	0.15719	1.79972e+06	1.95319e+06	1.79069e+06	2.02913e+06	71961.4	134947	-153468	0.921427	-0.0355391
934	cje1036	0.1574	203222	321079	203312	369790	940.207	117521	-117857	0.632934	-0.198642
935	cje1341	0.15907	416682	377894	432518	383362	34565.1	17801.9	38787.5	1.10264	0.0424342
936	cje0389	0.16134	7.649e+06	6.86924e+06	7.72075e+06	6.77765e+06	757865	212648	779763	1.11352	0.0466961
937	cje0347	0.16209	2.15644e+06	2.29841e+06	2.21473e+06	2.32681e+06	128993	63212.4	-141972	0.93823	-0.0276905
938	cje1598	0.16344	328527	56400.1	454147	47143	275238	26169.8	272127	5.82494	0.765292
939	cje0747	0.1658	489631	1.12784e+06	127322	1.10016e+06	637810	140556	-638205	0.434133	-0.362377
940	cje0104	0.16618	1.39958e+06	2.12841e+06	1.42102e+06	2.3658e+06	52704.7	744839	-728827	0.657572	-0.182056
941	cje1671	0.16652	984304	927003	986005	952126	36403.3	46135.4	57301.5	1.06181	0.0260483
942	cje0224	0.16812	2.20879e+07	2.04052e+07	2.22725e+07	2.03274e+07	1.69463e+06	367906	1.6827e+06	1.08246	0.0344134
943	cje1573	0.17302	2.06596e+06	1.83352e+06	2.05455e+06	1.90913e+06	102297	220504	232438	1.12677	0.0518357
944	cje1783	0.17363	254061	309085	242523	286452	29724.8	49394.4	-55024.3	0.821977	-0.0851403
945	cje0833	0.17652	163173	139966	159676	141252	21738.6	11346.9	23206.9	1.1658	0.0666254
946	cje1662	0.17978	113546	86209.1	118907	89421.5	16915.8	23755.7	27337	1.3171	0.119619
947	cje0807	0.18116	269548	927717	283218	548398	48617.4	703271	-658169	0.29055	-0.53678
948	cje0378	0.18401	344635	443177	358899	429744	95463.4	47023.8	-98542	0.777646	-0.109218
949	cje1812	0.19332	79008.9	149434	80239.2	189383	4090.7	77984.6	-70424.7	0.528723	-0.276772
950	cje0392	0.19367	2.34668e+06	2.47358e+06	2.30275e+06	2.42766e+06	88751.5	109377	-126900	0.948698	-0.022872
951	cje1818	0.194	503202	602695	495418	587996	30623.9	106211	-99493.3	0.834919	-0.0783555
952	cje0451	0.19482	230659	185879	228330	191417	45608.2	20158.9	44779.9	1.24091	0.0937397
953	cje1560	0.20184	4.27984e+06	3.92561e+06	4.23779e+06	3.85872e+06	385019	116281	354226	1.09023	0.0375199
954	cje0861	0.20251	76484.2	139751	39162.9	129199	69457.3	18841.8	-63266.6	0.54729	-0.261783
955	cje0586	0.20322	161479	180792	159633	179534	3499.03	21733.1	-19313.7	0.893172	-0.0490648
956	cje1559	0.21002	883266	1.08367e+06	913109	1.18033e+06	101953	209141	-200399	0.815073	-0.0888037
957	cje0926	0.21773	1.95331e+06	1.8105e+06	1.93465e+06	1.73209e+06	43906.6	163469	142805	1.07888	0.0329715
958	cje0170	0.21896	273559	463492	327018	386027	180781	135392	-189933	0.590213	-0.228991
959	cje0733	0.22342	1.12202e+06	1.40946e+06	1.11458e+06	1.42401e+06	62566.3	340151	-287440	0.796064	-0.0990522
960	cje0296	0.22407	2.94985e+06	2.38833e+06	2.97489e+06	2.57463e+06	113731	667160	561514	1.23511	0.0917046
961	cje1862	0.22725	153541	271941	193284	247315	125196	70945	-118400	0.564611	-0.248251
962	cje0794	0.23009	20461.1	89195.6	8483.24	58232.8	26718.7	79805.2	-68734.5	0.229396	-0.639415
963	cje1674	0.23229	521693	661276	469040	650645	145418	91639.7	-139583	0.788918	-0.102968
964	cje1590	0.24019	1.00224e+06	673199	985470	544507	43396.4	411223	329046	1.48878	0.17283
965	cje0488	0.24356	161123	166540	161210	167694	3869.07	5672.26	-5417.05	0.967473	-0.0143612
966	cje1027	0.24359	79942.1	243651	74089.4	154123	35990.7	204377	-163709	0.328101	-0.483992
967	cje1679	0.24433	239061	289186	261563	277450	59441.5	22784.4	-50125	0.826669	-0.0826684
968	cje1075	0.24499	2.11417e+06	1.89273e+06	2.20932e+06	1.90617e+06	179004	217520	221442	1.117	0.0480517
969	cje1141	0.24683	3.99764e+06	3.44419e+06	3.87568e+06	3.26149e+06	240492	665224	553454	1.16069	0.0647171
970	cje1558	0.24825	6.55754e+06	8.49605e+06	7.11394e+06	9.39678e+06	1.46563e+06	2.0086e+06	-1.93851e+06	0.771834	-0.112476
971	cje0555	0.24897	1.21514e+06	1.41907e+06	1.20031e+06	1.5347e+06	29207.9	260413	-203924	0.856297	-0.0673756
972	cje1004	0.25003	170881	245615	204684	250554	91822.7	28994.2	-74734.5	0.695725	-0.157562
973	cje0215	0.25058	576112	702811	627893	709996	160816	29335.3	-126699	0.819726	-0.0863315
974	cje1281	0.26023	1.26102e+06	1.37378e+06	1.32591e+06	1.36706e+06	114832	95003.8	-112758	0.917921	-0.0371947
975	cje0879	0.26606	6.1605e+06	5.63756e+06	6.09758e+06	5.37458e+06	181327	677394	522942	1.09276	0.0385249
976	cje0899	0.28056	1.58353e+06	1.64058e+06	1.61824e+06	1.65669e+06	72310.7	32464.6	-57047.9	0.965227	-0.0153705
977	cje0801	0.28491	133616	159007	119746	158125	31792.3	16137.4	-25391.6	0.840312	-0.0755594
978	cje0127	0.2865	241222	172638	236184	130312	15344.8	95447.3	68583.5	1.39727	0.145279
979	cje0871	0.28704	661532	603466	674768	631863	51943.5	63392	58066.2	1.09622	0.0398982
980	cje0283	0.28725	1.9781e+06	2.08015e+06	1.99483e+06	2.05954e+06	119039	81227.6	-102052	0.95094	-0.0218469
981	cje0813	0.29132	71063.4	52699.1	69959.7	66010	4162.92	25855.5	18364.2	1.34847	0.129842
982	cje0034	0.29604	54621.5	228114	54210.7	105167	10677	250001	-173493	0.239448	-0.620789
983	cje1798	0.29634	2.52862e+06	2.6401e+06	2.50171e+06	2.57382e+06	105694	121317	-111477	0.957775	-0.0187364
984	cje1024	0.29978	8936.08	42481.1	10615.5	22422.2	3478.24	48692.5	-33545	0.210354	-0.677048
985	cje0271	0.30095	1.14673e+06	1.59819e+06	1.16543e+06	1.37311e+06	39829.3	657627	-451453	0.717522	-0.144165
986	cje1863	0.30601	449677	294893	461311	379153	97255.5	206908	154784	1.52488	0.183237
987	cje0162	0.30882	1.07626e+07	1.13773e+07	1.08732e+07	1.13533e+07	520015	751662	-614683	0.945973	-0.0241213
988	cje0196	0.31115	234258	182593	250475	154735	52079.9	57053.9	51665.1	1.28295	0.108211
989	cje1529	0.31204	7.13977e+06	6.38651e+06	7.72349e+06	6.39002e+06	1.12214e+06	121197	753266	1.11795	0.048421
990	cje1227	0.31382	252422	193084	242612	188444	42368.3	78593.4	59337.7	1.30732	0.11638
991	cje1547	0.31608	284830	255729	293608	277110	16528.1	40803.1	29101.4	1.1138	0.0468065
992	cje0067	0.31618	654451	811939	746990	817437	181061	154935	-157488	0.806034	-0.0936465
993	cje1085	0.3216	175503	269071	182837	313165	23467.2	141473	-93568.3	0.652254	-0.185583
994	cje0383	0.32309	1.00223e+06	1.03065e+06	992592	1.03483e+06	27837.1	33698.6	-28419	0.972426	-0.0121433
995	cje0987	0.32489	2.79781e+06	2.53906e+06	2.78608e+06	2.76129e+06	31236.8	398423	258748	1.10191	0.0421449
996	cje0424	0.32903	720372	1.09726e+06	544641	1.17661e+06	461176	364502	-376890	0.656518	-0.182754
997	cje0083	0.32953	1.87134e+07	1.84662e+07	1.86391e+07	1.86077e+07	167538	347771	247210	1.01339	0.00577539
998	cje1363	0.3338	100854	122027	82662.3	122074	32135.4	9090.6	-21173.8	0.826483	-0.082766
999	cje1080	0.33459	74881.8	70499.2	74795.6	71727.7	5891.2	3640.54	4382.59	1.06217	0.026192
1000	cje1752	0.33543	148328	161381	147738	163906	11294.5	17307.3	-13053.1	0.919116	-0.0366296
1001	cje1222	0.3366	87443	237272	11128	346507	139429	192729	-149829	0.368534	-0.433522
1002	cje0301	0.33706	65827.2	43360.8	62405.3	36573.5	7348.53	34942.1	22466.4	1.51813	0.181308
1003	cje1784	0.34489	711375	678636	724687	674038	38426	36495.2	32738.6	1.04824	0.0204615
1004	cje1471	0.3474	332258	222934	332646	312328	36334.1	174263	109325	1.49039	0.1733
1005	cje1050	0.35322	468417	597770	525198	586756	121909	175273	-129353	0.783608	-0.105901
1006	cje1866	0.35463	1.69234e+06	4.20767e+06	1.71802e+06	1.83685e+06	185514	4.16123e+06	-2.51533e+06	0.402204	-0.395553
1007	cje0038	0.35477	4.52272e+06	4.35854e+06	4.5469e+06	4.45158e+06	43945.7	268399	164183	1.03767	0.0160589
1008	cje0223	0.35501	4.25821e+07	3.39278e+07	4.26118e+07	4.20706e+07	205715	1.43427e+07	8.65439e+06	1.25508	0.0986724
1009	cje0966	0.35613	592558	666133	558476	714644	84497.8	88369.3	-73574.3	0.88955	-0.0508296
1010	cje1005	0.36759	411521	425469	410076	434930	5488.12	23164.7	-13948	0.967217	-0.014476
1011	cje1143	0.36835	307297	214859	310368	159419	20560.4	156708	92438.4	1.43023	0.155405
1012	cje0857	0.37604	3.11009e+06	3.52917e+06	3.12154e+06	3.25544e+06	50726.8	727733	-419080	0.881253	-0.0548995
1013	cje0049	0.38156	514927	543147	497651	548841	38503.5	31519	-28220.4	0.948043	-0.023172
1014	cje1017	0.38882	253809	233955	255657	224418	10686.8	33962.5	19853.6	1.08486	0.035374
1015	cje1365	0.38943	41314.1	33947.4	44918.9	33500.6	7546.48	10866	7366.69	1.217	0.0852917
1016	cje1048	0.39122	367673	274652	453035	266611	166977	16103.9	93021.1	1.33869	0.126679
1017	cje1860	0.4004	2.79987e+06	2.61038e+06	2.89687e+06	2.58136e+06	288184	197079	189494	1.07259	0.0304347
1018	cje1786	0.40053	126212	138090	125411	135140	7517.76	20558.8	-11877.6	0.913987	-0.0390602
1019	cje1367	0.40176	815580	696341	742895	716699	213485	54733.3	119239	1.17124	0.0686447
1020	cje0284	0.40899	4.16635e+06	4.48035e+06	4.46997e+06	4.51868e+06	573387	140175	-314004	0.929915	-0.0315567
1021	cje1636	0.41086	356622	444511	361325	531768	10781.8	165591	-87889.5	0.802279	-0.0956748
1022	cje1364	0.41311	9.62735e+06	8.9253e+06	9.75029e+06	9.17613e+06	443922	1.25642e+06	702059	1.07866	0.0328844
1023	cje0569	0.41494	828887	748816	910776	725822	142933	53539.5	80070.9	1.10693	0.0441201
1024	cje0630	0.42193	284880	323193	285722	354951	15270.3	72654.4	-38313.1	0.881454	-0.0548002
1025	cje0657	0.42301	532700	579042	508736	558068	65147.9	62136.9	-46342.1	0.919968	-0.0362274
1026	cje0520	0.42338	59731.3	42471.5	60487.4	43023.6	2681.71	33452.7	17259.9	1.40639	0.148105
1027	cje0362	0.42721	9.33306e+07	1.2649e+08	8.45593e+07	1.31134e+08	5.78876e+07	2.96947e+07	-3.31596e+07	0.737848	-0.132033
1028	cje1484	0.43244	1.74833e+06	1.88531e+06	1.71911e+06	1.77737e+06	148306	228129	-136984	0.927341	-0.0327603
1029	cje0093	0.43288	220535	200621	222837	194785	18210.6	35162	19914	1.09926	0.041101
1030	cje0137	0.44909	94730.8	139431	93524.6	185477	8992.91	91930.2	-44700.4	0.679409	-0.167869
1031	cje0274	0.44931	449596	539154	348597	551938	181945	34361.6	-89558.4	0.833891	-0.0788908
1032	cje1624	0.45385	10998.6	9771.38	11857.7	10525.5	1511.35	2072.49	1227.26	1.1256	0.0513832
1033	cje0661	0.45613	181588	159041	182396	135077	2422.95	47320	22546.9	1.14177	0.0575779
1034	cje0576	0.46133	284629	470658	141182	327634	281913	277877	-186028	0.604748	-0.218425
1035	cje0890	0.4707	7.61798e+06	1.03258e+07	7.46263e+06	1.32092e+07	357572	5.88253e+06	-2.70781e+06	0.737763	-0.132083
1036	cje1789	0.47624	3.24433e+08	3.74114e+08	3.4541e+08	3.79369e+08	1.08903e+08	1.22579e+07	-4.96806e+07	0.867205	-0.0618784
1037	cje0203	0.47786	415976	554866	414941	436786	2158.87	307583	-138890	0.749687	-0.12512
1038	cje1787	0.48056	9.31393e+06	7.76819e+06	9.40535e+06	9.72609e+06	264304	3.43562e+06	1.54574e+06	1.19898	0.078813
1039	cje0219	0.48591	78608	83193.2	81661.9	82970.9	10002.1	2684.11	-4585.18	0.944885	-0.024621
1040	cje1003	0.48906	841961	884078	833312	917729	60028.1	74739.7	-42116.5	0.952361	-0.0211984
1041	cje0994	0.4982	9.0468e+06	1.30926e+07	9.01527e+06	8.52751e+06	492200	9.40569e+06	-4.04577e+06	0.690987	-0.16053
1042	cje0677	0.50389	2.83903e+06	2.88729e+06	2.79727e+06	2.91202e+06	102154	50471.9	-48257.7	0.983286	-0.00732008
1043	cje0503	0.51256	276896	251141	277607	274960	11753.8	61023.3	25754.9	1.10255	0.0423989
1044	cje0933	0.51266	63935.1	100738	65981	116420	4359.8	88719	-36803.1	0.634666	-0.197455
1045	cje1160	0.51283	93770	126582	82986.2	151717	43377	66296.6	-32811.8	0.740786	-0.130307
1046	cje1751	0.51615	40909.5	63178.7	38083.1	92409	5514.45	53941.6	-22269.2	0.64752	-0.188747
1047	cje0868	0.51836	454050	422323	446447	413800	73652.8	24695.7	31726.8	1.07512	0.0314588
1048	cje1019	0.51962	2.50657e+06	2.08063e+06	3.10147e+06	2.07224e+06	1.04372e+06	72921.3	425941	1.20472	0.0808853
1049	cje1631	0.52259	1.76771e+07	1.68871e+07	1.70037e+07	1.66517e+07	1.76518e+06	840907	790024	1.04678	0.0198565
1050	cje0932	0.52998	592273	520107	597393	575674	20783.6	180818	72166	1.13875	0.0564293
1051	cje0349	0.53164	1.32326e+06	1.40049e+06	1.2861e+06	1.42662e+06	69586.6	182814	-77229.5	0.944855	-0.0246346
1052	cje0901	0.53412	1.20204e+07	1.12339e+07	1.09869e+07	1.13865e+07	1.98574e+06	276364	786511	1.07001	0.0293888
1053	cje1082	0.54134	418353	395077	413127	419745	42461.3	43027.8	23275.6	1.05891	0.0248607
1054	cje1675	0.54653	202011	258790	206513	195102	11302.4	149052	-56779.2	0.780598	-0.107573
1055	cje0209	0.54679	315773	239136	432028	238606	201680	9295.23	76636.4	1.32047	0.120729
1056	cje1778	0.55694	61014.1	85388.3	60032.7	64005.7	5005.56	65765.5	-24374.2	0.714549	-0.145968
1057	cje0367	0.55741	416169	469611	434950	528933	44318.2	137844	-53442.2	0.886199	-0.0524688
1058	cje1520	0.5645	86357.8	116116	55607.4	109316	70639.9	41971.5	-29758	0.743721	-0.12859
1059	cje0856	0.57083	4.03829e+06	4.32355e+06	4.40927e+06	4.34313e+06	773710	208209	-285259	0.934022	-0.0296429
1060	cje0478	0.57485	803506	761193	850414	759121	108460	51713.7	42313.7	1.05559	0.0234947
1061	cje0420	0.57539	166490	189379	163954	159342	25903	59717.5	-22888.9	0.879137	-0.0559436
1062	cje1499	0.57614	7648.54	6039.84	8525.87	6887.51	3936.6	2349.28	1608.69	1.26635	0.102553
1063	cje0461	0.57632	1.40559e+07	1.47398e+07	1.42171e+07	1.37432e+07	717962	1.81278e+06	-683860	0.953605	-0.0206317
1064	cje1084	0.59876	322992	282364	314673	316154	28527.8	119969	40627.9	1.14388	0.0583822
1065	cje0468	0.60516	8.83302e+06	8.03142e+06	9.68362e+06	8.74252e+06	1.96534e+06	1.50915e+06	801597	1.09981	0.0413167
1066	cje0653	0.60592	2.78071e+07	2.75222e+07	2.73195e+07	2.76135e+07	848800	242715	284971	1.01035	0.00447367
1067	cje1212	0.60928	2.46726e+06	2.55044e+06	2.43419e+06	2.55104e+06	224454	131628	-83179.8	0.967386	-0.0144002
1068	cje0515	0.61203	209992	197515	207865	198219	35057.2	17860.6	12477.6	1.06317	0.026604
1069	cje0781	0.61429	1.45416e+07	1.47086e+07	1.4707e+07	1.44952e+07	303561	434563	-167005	0.988646	-0.00495927
1070	cje1719	0.62517	615531	527373	631786	533747	286796	35373	88158.5	1.16717	0.0671324
1071	cje0249	0.63819	20638.5	15839	29228.6	18192.6	15543.1	5119.2	4799.5	1.30302	0.114951
1072	cje1047	0.6398	40506.2	44119.6	38669.1	50736.9	3376.69	11911.9	-3613.35	0.918101	-0.0371095
1073	cje1016	0.64302	429372	438631	427375	448579	16229.9	27629.7	-9259.18	0.978891	-0.00926578
1074	cje0102	0.6487	1.41088e+07	1.45905e+07	1.4504e+07	1.45344e+07	1.65632e+06	368233	-481676	0.966987	-0.0145794
1075	cje0670	0.65592	1.15631e+06	1.13271e+06	1.17658e+06	1.10611e+06	69433.6	49116.2	23598	1.02083	0.00895482
1076	cje0562	0.65933	1.04096e+06	1.10754e+06	1.02056e+06	1.17044e+06	80097.5	228979	-66575.1	0.939889	-0.0269234
1077	cje0124	0.66208	3.12067e+07	3.54948e+07	3.7129e+07	2.97508e+07	1.0338e+07	1.19004e+07	-4.28808e+06	0.879191	-0.0559166
1078	cje0884	0.66857	27195.1	34104.3	37635.2	41973.9	22056.1	13660.3	-6909.25	0.797408	-0.0983192
1079	cje0495	0.67145	927247	938185	928586	947904	23664.1	34048.3	-10938	0.988341	-0.00509307
1080	cje0989	0.68112	1.85027e+06	1.86378e+06	1.86615e+06	1.87964e+06	43824.9	29680.8	-13516.9	0.992748	-0.00316115
1081	cje1681	0.68752	325334	331936	324081	344394	6424.83	25630.2	-6601.45	0.980112	-0.00872418
1082	cje0627	0.69	198284	185102	204407	191668	17645.8	50207.1	13182.1	1.07122	0.0298768
1083	cje1088	0.69157	166945	175287	159825	178811	21575	26098.5	-8341.79	0.952411	-0.0211758
1084	cje0232	0.6933	29656.8	37971.5	30066.5	20738.7	5032.69	33581.8	-8314.62	0.78103	-0.107332
1085	cje0841	0.70698	1.00543e+06	1.0387e+06	1.00696e+06	1.08202e+06	12782.2	142103	-33267.1	0.967972	-0.014137
1086	cje1613	0.71309	197650	179798	175129	215243	39499	67614.9	17852.3	1.09929	0.0411126
1087	cje1492	0.7182	681167	709956	677247	755949	31403.7	124826	-28788.5	0.95945	-0.0179775
1088	cje1454	0.72323	900804	871486	885705	916729	53526	122427	29317.9	1.03364	0.0143698
1089	cje1044	0.72922	123252	150358	119075	198390	15517	125474	-27105.4	0.819727	-0.0863306
1090	cje1615	0.73105	519434	513348	530932	513462	25275.5	13372.3	6086.58	1.01186	0.00511899
1091	cje0809	0.73557	289563	309794	265164	284043	53461.1	80649	-20230.7	0.934696	-0.0293296
1092	cje0528	0.74087	105667	119631	128875	107182	56125.2	38801	-13964.6	0.88327	-0.0539066
1093	cje0440	0.74293	47614.4	52890.9	43688.5	55194.1	19449	17253.3	-5276.48	0.900238	-0.0456425
1094	cje1857	0.74675	4.12126e+07	4.08466e+07	4.17457e+07	4.12176e+07	1.40826e+06	1.1717e+06	365990	1.00896	0.00387399
1095	cje1550	0.74865	777260	847595	895458	927203	228148	271789	-70334.3	0.917019	-0.0376217
1096	cje0923	0.75727	4.34441e+08	4.15884e+08	4.02768e+08	4.4735e+08	7.15611e+07	6.56477e+07	1.85577e+07	1.04462	0.0189593
1097	cje1731	0.75996	759030	679890	673858	686933	418743	14806.9	79139.9	1.1164	0.0478203
1098	cje0371	0.76111	1.68596e+06	1.74442e+06	1.62251e+06	1.62585e+06	129063	282996	-58455.5	0.96649	-0.0148026
1099	cje0763	0.76603	259127	290383	268021	215491	17064.6	169105	-31255.9	0.892363	-0.0494584
1100	cje1142	0.76663	6.57959e+06	6.6597e+06	6.71587e+06	6.79052e+06	319970	297368	-80113.5	0.98797	-0.00525606
1101	cje1025	0.77013	2.08727e+06	2.10062e+06	2.09349e+06	2.084e+06	36580.3	64270.6	-13350.9	0.993644	-0.00276906
1102	cje0272	0.77394	123526	101951	135680	45034.6	28890.7	118113	21574.3	1.21161	0.0833643
1103	cje1322	0.77558	1.27276e+06	1.29314e+06	1.29645e+06	1.24494e+06	70162.8	92100.7	-20387.5	0.984234	-0.00690157
1104	cje0787	0.78072	1.17854e+06	1.16123e+06	1.15746e+06	1.15407e+06	50924.9	86851.2	17307.1	1.0149	0.00642501
1105	cje0245	0.78201	799969	782418	789733	739701	38704.7	95150.1	17550.7	1.02243	0.00963416
1106	cje1301	0.79169	674614	686940	648725	714444	48017.7	58405.8	-12325.4	0.982058	-0.00786306
1107	cje1070	0.79775	52493.7	39152.3	14400.3	18365.5	72178	43704.5	13341.4	1.34076	0.12735
1108	cje0828	0.80004	262047	272558	264729	292874	5203.77	67061.5	-10511	0.961436	-0.0170797
1109	cje0031	0.80119	2.98015e+06	3.02396e+06	3.01241e+06	3.11923e+06	56821.5	276271	-43816.2	0.98551	-0.00633882
1110	cje0376	0.80318	2.1248e+06	2.16624e+06	2.13569e+06	2.16563e+06	43984.2	265918	-41438.6	0.980871	-0.00838825
1111	cje0491	0.80349	1.44762e+06	1.50611e+06	1.42637e+06	1.67965e+06	70762.1	374388	-58484.5	0.961168	-0.0172005
1112	cje1836	0.81513	699527	682046	731384	664493	106281	58391.8	17481.2	1.02563	0.0109909
1113	cje1324	0.82446	1.51468e+07	1.54475e+07	1.56015e+07	1.56083e+07	2.12745e+06	557354	-300650	0.980537	-0.00853589
1114	cje1206	0.82699	3.27277e+06	3.17796e+06	3.20377e+06	3.44312e+06	219179	668881	94805.4	1.02983	0.0127664
1115	cje1068	0.83061	675731	713527	756484	694932	284777	33655.1	-37796.3	0.947029	-0.0236367
1116	cje1130	0.83661	2.63855e+06	2.67016e+06	2.62087e+06	2.5828e+06	49262.9	243814	-31601.2	0.988165	-0.00517051
1117	cje0268	0.83669	202357	192152	178029	224042	48833.2	63829.4	10205.1	1.05311	0.0224735
1118	cje0073	0.84206	8441.84	7810.52	9402.05	5776.83	1700.61	4854.98	631.319	1.08083	0.0337571
1119	cje0228	0.84566	477326	483428	462140	483649	50899.6	663.334	-6102.09	0.987377	-0.00551679
1120	cje1023	0.8476	374845	399632	379788	495354	14444.1	208960	-24787.2	0.937975	-0.0278088
1121	cje1190	0.84922	243205	250599	252971	217472	21889.8	59256.8	-7394.89	0.970491	-0.0130084
1122	cje1078	0.85	562154	541252	646610	543318	178909	14592.5	20902.3	1.03862	0.016456
1123	cje0453	0.85735	1.09892e+06	1.14455e+06	1.21923e+06	997708	259904	320152	-45629.2	0.960133	-0.0176684
1124	cje0164	0.86246	719455	723123	729330	735233	25474.2	23110	-3667.61	0.994928	-0.0022083
1125	cje0193	0.86338	561742	547282	554247	616412	15475.8	135653	14460	1.02642	0.0113258
1126	cje1295	0.8654	2.32096e+06	2.29405e+06	2.39916e+06	2.17425e+06	136359	219003	26911.8	1.01173	0.00506512
1127	cje0090	0.86723	972787	1.0175e+06	976445	1.24992e+06	17424.4	434255	-44713.5	0.956056	-0.0195169
1128	cje0382	0.87058	1.19287e+06	1.20694e+06	1.21516e+06	1.25234e+06	68294.4	122621	-14071.2	0.988341	-0.00509301
1129	cje0689	0.87295	2.02844e+06	2.01141e+06	2.09427e+06	2.02734e+06	163235	57450.8	17026.7	1.00847	0.00366085
1130	cje0428	0.8857	80570.9	87239.2	77952.6	115064	4655.94	75274	-6668.27	0.923563	-0.0345333
1131	cje0456	0.88972	5.71242e+06	5.76746e+06	5.84841e+06	5.79997e+06	541911	350428	-55033.3	0.990458	-0.00416395
1132	cje0962	0.89022	248479	254606	219478	261785	62721	35709.4	-6126.7	0.975937	-0.0105784
1133	cje0230	0.89599	4.49e+06	4.31082e+06	4.46694e+06	5.38373e+06	85911.1	2.22728e+06	179184	1.04157	0.0176869
1134	cje1453	0.90563	68264.3	69250.8	69438.7	66755.2	11753.3	6712.57	-986.493	0.985755	-0.00623111
1135	cje0887	0.91329	9.12806e+06	9.0477e+06	9.26248e+06	9.51978e+06	375087	1.14053e+06	80365.3	1.00888	0.00384055
1136	cje1321	0.91771	1.41847e+06	1.40917e+06	1.42688e+06	1.3815e+06	40278.9	140832	9302.3	1.0066	0.00285747
1137	cje1768	0.93602	108992	106273	131046	105743	41562.9	36201.9	2718.98	1.02558	0.0109717
1138	cje1853	0.93822	685783	695683	708613	806237	61717.2	198497	-9900.46	0.985769	-0.00622496
1139	cje0088	0.94918	1.09503e+06	1.10437e+06	971417	1.1222e+06	222780	85176.9	-9339.35	0.991543	-0.00368832
1140	cje1614	0.95226	175339	177512	172655	206284	14133.2	57380.6	-2173.49	0.987756	-0.00535039
1141	cje0206	0.95271	2.51305e+06	2.54181e+06	2.37388e+06	2.30619e+06	556437	560037	-28761.9	0.988685	-0.00494227
1142	cje1218	0.95373	773195	766888	821893	756237	129209	120842	6306.4	1.00822	0.00355676
1143	cje0655	0.96377	2.08009e+06	2.08866e+06	1.92153e+06	2.02958e+06	283165	119180	-8573.31	0.995895	-0.00178631
1144	cje1653	0.96514	252096	248110	264483	279899	76964.5	126978	3986.16	1.01607	0.00692195
1145	cje0045	0.96693	2.39461e+07	2.39784e+07	2.35226e+07	2.42205e+07	893101	900495	-32297.4	0.998653	-0.000585362
1146	cje1686	0.96787	3.12143e+07	3.12198e+07	3.12689e+07	3.11345e+07	133713	176032	-5470.2	0.999825	-7.61018e-05
1147	cje0208	0.97235	5.30588e+06	5.34462e+06	4.4779e+06	4.75665e+06	1.49005e+06	1.04378e+06	-38740.2	0.992752	-0.00315943
1148	cje0436	0.97471	4.51586e+06	4.50666e+06	4.31234e+06	4.54781e+06	358740	307164	9197.06	1.00204	0.000885393
1149	cje1539	0.97697	444673	443640	418872	436960	56975.2	12078.2	1032.94	1.00233	0.00101001
1150	cje0723	0.98361	1.69256e+06	1.68483e+06	1.809e+06	1.41771e+06	209975	575529	7730.84	1.00459	0.0019882
1151	cje1217	0.99951	42300.8	42314.4	55449.6	53128.9	28344.8	22848.7	-13.5938	0.999679	-0.000139542
