# Supplementary material for: Integrated Genomic and Proteomic Analyses of High-level Chloramphenicol Resistance in Campylobacter jejuni
Source: Sci Rep. 2017 Dec 5;7:16973. doi: 10.1038/s41598-017-17321-1 (PMC5716995; doi:10.1038/s41598-017-17321-1)
Supplement: Supplementary file 4 — Table S3 [file 41598_2017_17321_MOESM4_ESM.xlsx]

## Sheet: Table S3
Table S3 Differentially expressed proteins in CAP-resistant strain by SWATH.
Peak Name	p-value	Fold Change	Log (Fold Change)
Up-regulated proteins
cje0252	0.00022	5.85214	0.767315
cje1642	2.319e-06	5.47193	0.738141
cje0685	9.3526e-06	5.13272	0.710347
cje1039	0.00061	4.95396	0.694953
cje1161	0.00196	4.69941	0.672044
cje1128	4.6522e-09	4.64189	0.666695
cje1129	4.4567e-06	4.41107	0.644544
cje0060	2.3619e-06	4.11008	0.61385
cje0582	0.00015	4.09977	0.61276
cje1549	1.0869e-06	3.93756	0.595227
cje0531	0.00225	3.78039	0.577537
cje0134	0.00014	3.71897	0.570423
cje1042	0.00391	3.70334	0.568593
cje0037	0.00935	3.64961	0.562247
cje1724	3.7707e-06	3.60974	0.557476
cje0745	0.00038	3.51276	0.545648
cje1422	8.4793e-07	3.49822	0.543848
cje0810	0.00215	3.4816	0.541779
cje0988	0.00048	3.29356	0.517666
cje0363	3.1027e-06	3.17256	0.501409
cje0189	3.7603e-07	3.1491	0.498187
cje0981	7.6139e-07	3.03563	0.482248
cje1735	3.7804e-05	2.99355	0.476186
cje1201	5.0829e-05	2.9877	0.475336
cje1035	2.2953e-07	2.97135	0.472955
cje1040	0.00032	2.91491	0.464626
cje1338	0.0009	2.90867	0.463695
cje1644	0.00161	2.86938	0.457788
cje1002	3.8717e-05	2.85228	0.455192
cje1287	8.5206e-06	2.81334	0.449222
cje1833	0.00213	2.8059	0.448071
cje0297	1.4331e-05	2.75754	0.440521
cje0427	0.00198	2.74491	0.438528
cje0066	0.00014	2.74428	0.438429
cje0226	1.925e-05	2.72954	0.43609
cje0755	8.48e-05	2.72881	0.435974
cje0190	0.00082	2.7206	0.434665
cje0663	0.00016	2.7192	0.434441
cje0929	2.5733e-07	2.70026	0.431405
cje1745	2.3968e-05	2.68788	0.42941
cje1495	0.00309	2.67975	0.428095
cje0403	0.00084	2.67075	0.426633
cje0498	0.00014	2.65644	0.424301
cje0917	3.4354e-07	2.62426	0.419007
cje0341	0.00733	2.61264	0.417079
cje0536	0.00274	2.60442	0.415711
cje0583	7.599e-06	2.56417	0.408946
cje1148	0.0001	2.54278	0.405309
cje1283	3.3694e-07	2.54011	0.404852
cje0864	2.2881e-07	2.52941	0.40302
cje1122	8.2897e-05	2.52249	0.40183
cje1516	0.00452	2.51273	0.400147
cje1742	0.00042	2.5088	0.399467
cje0524	2.8167e-05	2.47896	0.394269
cje1357	6.336e-07	2.46296	0.391457
cje0581	5.5416e-05	2.45901	0.390761
cje1020	1.4277e-05	2.45004	0.389173
cje0754	0.00038	2.4448	0.388244
cje0947	0.00102	2.44181	0.387711
cje1124	7.6372e-05	2.4286	0.385356
cje0567	0.0006	2.42371	0.38448
cje0919	0.00036	2.41928	0.383686
cje1166	5.34e-06	2.41419	0.382771
cje1167	0.00062	2.41246	0.38246
cje1286	1.6433e-05	2.41182	0.382344
cje0234	0.00072	2.40253	0.380668
cje0276	0.00024	2.39015	0.378426
cje1289	3.0873e-05	2.38102	0.376764
cje0174	0.00279	2.38013	0.376601
cje0122	4.4278e-06	2.37995	0.376567
cje1506	2.0418e-07	2.37029	0.374802
cje1192	0.00054	2.34107	0.369415
cje1462	9.7226e-06	2.33857	0.36895
cje1825	0.00019	2.33626	0.368522
cje0814	2.31e-05	2.33324	0.367959
cje1073	1.5434e-06	2.33058	0.367465
cje0290	8.7313e-07	2.3217	0.365806
cje0237	1.9292e-07	2.31648	0.364828
cje1586	7.3833e-06	2.30762	0.363164
cje0492	2.4255e-05	2.30601	0.362861
cje1641	0.00012	2.2974	0.361236
cje0831	1.4471e-09	2.29622	0.361013
cje1596	0.00027	2.29605	0.360981
cje0791	0.00129	2.28448	0.358788
cje1563	0.00013	2.2738	0.356752
cje0812	8.2512e-06	2.2689	0.355815
cje1744	0.00038	2.25313	0.352787
cje0293	4.7279e-06	2.21451	0.345278
cje0185	8.9646e-06	2.20614	0.343632
cje0136	0.00103	2.2045	0.34331
cje1584	0.00033	2.20334	0.343081
cje1858	2.0153e-05	2.19385	0.341207
cje0821	8.0741e-06	2.18785	0.340017
cje0357	2.3122e-07	2.1816	0.338776
cje1028	8.8987e-06	2.1804	0.338537
cje1423	3.3578e-05	2.17786	0.338031
cje0452	0.0002	2.17143	0.336745
cje0071	2.1008e-05	2.16268	0.334993
cje0679	2.5025e-05	2.15433	0.333312
cje1704	8.8653e-06	2.1542	0.333287
cje1288	0.00177	2.13123	0.32863
cje0469	3.3153e-07	2.12987	0.328352
cje1643	0.00012	2.1219	0.326724
cje0713	3.0398e-05	2.10669	0.323601
cje1022	0.00142	2.10538	0.323331
cje0483	0.00013	2.10222	0.322678
cje0523	1.602e-05	2.09979	0.322175
cje0948	0.0012	2.09295	0.32076
cje0251	5.5957e-06	2.09268	0.320703
cje0176	4.9579e-05	2.08789	0.319708
cje1831	2.1926e-05	2.08427	0.318954
cje1793	0.00492	2.08159	0.318396
cje1152	5.6337e-06	2.07439	0.31689
cje1474	2.1183e-05	2.0685	0.315655
cje0243	0.00048	2.06457	0.314829
cje0726	6.2364e-06	2.06406	0.314722
cje0910	0.00607	2.06342	0.314589
cje1169	3.5411e-05	2.06316	0.314533
cje1461	0.00012	2.04845	0.311426
cje0834	8.4822e-08	2.04457	0.310603
cje1284	2.0633e-05	2.04207	0.310071
cje1727	0.00086	2.03992	0.309613
cje0388	3.1997e-05	2.03822	0.309252
cje0400	2.8706e-05	2.0244	0.306297
cje1855	6.1625e-05	2.01898	0.305132
cje0984	1.3815e-06	2.01882	0.305097
cje0181	4.0317e-05	2.01757	0.304828
cje0425	0.00018	2.01685	0.304673
cje0386	0.00026	2.01301	0.303846
cje1162	4.9479e-06	2.01117	0.303448
cje1133	9.6502e-07	2.00362	0.301816
cje1371	6.4666e-05	2.00236	0.301542
Down-regulated proteins
cje0767	3.7968e-08	0.0479237	-1.31945
cje0766	2.3553e-05	0.0568482	-1.24528
cje1655	1.3522e-08	0.057132	-1.24312
cje1344	8.6814e-08	0.066558	-1.1768
cje0056	0.00051	0.0908669	-1.04159
cje0057	0.0001	0.146348	-0.834613
cje1211	6.025e-08	0.149253	-0.826078
cje0859	9.8669e-05	0.207769	-0.68242
cje1603	0.0006	0.221513	-0.654601
cje0199	6.1143e-07	0.226846	-0.644269
cje0421	0.00417	0.233384	-0.631929
cje1639	0.00273	0.233596	-0.631535
cje0916	0.00097	0.237107	-0.625056
cje0759	4.8182e-05	0.23746	-0.62441
cje1396	0.00211	0.242724	-0.614888
cje1680	0.0002	0.248639	-0.604431
cje0866	4.3287e-05	0.250621	-0.600982
cje1361	0.0001	0.254199	-0.594825
cje0101	1.8161e-07	0.260994	-0.583369
cje1127	1.0567e-06	0.261843	-0.58196
cje0024	0.00026	0.262288	-0.581222
cje0874	2.6301e-06	0.277426	-0.556853
cje1108	6.7248e-06	0.278393	-0.555342
cje0922	0.00206	0.278755	-0.554777
cje1335	8.3002e-06	0.278877	-0.554588
cje1378	0.00249	0.281454	-0.550592
cje1758	0.00017	0.283575	-0.547333
cje1420	1.2018e-06	0.290295	-0.537161
cje0992	0.00039	0.297989	-0.5258
cje0182	5.932e-08	0.31414	-0.502877
cje0736	3.3113e-05	0.317248	-0.498601
cje1426	6.7083e-05	0.320646	-0.493975
cje1467	9.3585e-05	0.321184	-0.493246
cje1711	7.0734e-08	0.322065	-0.492056
cje1109	9.5961e-05	0.330606	-0.48069
cje1041	4.2718e-07	0.331004	-0.480167
cje1059	3.8356e-07	0.331892	-0.479004
cje1440	0.00046	0.334367	-0.475776
cje1602	0.00152	0.336745	-0.472698
cje1802	3.856e-05	0.33715	-0.472176
cje1389	0.00055	0.349178	-0.456953
cje0028	0.00085	0.351745	-0.453772
cje1110	9.8063e-06	0.353557	-0.45154
cje1111	0.00011	0.353858	-0.451171
cje1049	0.00013	0.357323	-0.446939
cje1358	2.0803e-06	0.358214	-0.445858
cje0824	2.3719e-05	0.360498	-0.443098
cje0793	7.892e-05	0.362535	-0.440651
cje0722	2.0129e-06	0.369134	-0.432815
cje1634	1.1796e-08	0.376021	-0.424788
cje1852	0.00068	0.380713	-0.419402
cje1568	4.953e-05	0.385456	-0.414025
cje0454	0.00963	0.39188	-0.406847
cje0413	0.00177	0.396759	-0.401473
cje1736	2.2804e-06	0.398821	-0.399222
cje1210	0.00056	0.408129	-0.389202
cje1805	6.2874e-05	0.410844	-0.386323
cje0455	4.037e-06	0.412469	-0.384608
cje0977	4.9639e-07	0.413825	-0.383183
cje1814	1.2432e-05	0.416503	-0.380382
cje1429	0.00011	0.417267	-0.379586
cje1683	1.2283e-05	0.423523	-0.373123
cje0370	0.00415	0.427623	-0.368939
cje1417	6.2926e-07	0.429319	-0.36722
cje0109	7.7299e-05	0.431708	-0.36481
cje0380	3.7678e-05	0.432343	-0.364172
cje1767	0.00742	0.433334	-0.363177
cje1571	7.0632e-05	0.436792	-0.359725
cje0719	0.00068	0.439691	-0.356853
cje0776	0.00023	0.440006	-0.356542
cje1382	7.4618e-08	0.440372	-0.35618
cje0445	4.2878e-06	0.44163	-0.354941
cje1819	4.0719e-06	0.441703	-0.35487
cje1501	0.00242	0.445487	-0.351165
cje0517	0.00012	0.445794	-0.350866
cje1502	0.00035	0.45088	-0.345939
cje0149	3.457e-06	0.452042	-0.344822
cje0959	0.00807	0.452161	-0.344707
cje1058	0.00232	0.453118	-0.343789
cje0780	0.00518	0.458774	-0.338402
cje1294	2.0564e-05	0.458786	-0.33839
cje1263	0.00056	0.459083	-0.338109
cje0398	3.6746e-06	0.462581	-0.334812
cje0275	5.2655e-05	0.464718	-0.33281
cje1545	9.9714e-06	0.465154	-0.332403
cje0262	0.00729	0.46589	-0.331716
cje1542	2.0575e-05	0.466054	-0.331564
cje1275	0.00912	0.467095	-0.330595
cje0353	0.00211	0.469756	-0.328127
cje1230	1.2411e-05	0.472426	-0.325667
cje1381	0.00015	0.482414	-0.31658
cje1362	3.2936e-06	0.485387	-0.313912
cje0335	4.778e-06	0.487425	-0.312093
cje0818	5.5162e-05	0.489601	-0.310157
cje1611	1.5152e-05	0.496694	-0.303911
