# Supplementary material for: Integrated Genomic and Proteomic Analyses of High-level Chloramphenicol Resistance in Campylobacter jejuni
Source: Sci Rep. 2017 Dec 5;7:16973. doi: 10.1038/s41598-017-17321-1 (PMC5716995; doi:10.1038/s41598-017-17321-1)
Supplement: Supplementary file 5 — Table S4 [file 41598_2017_17321_MOESM5_ESM.xlsx]

## Sheet: Table S4
Table S4 Summary of transitions for each SRM analysis.
Target protein	Peptide sequence	Q1 m/z	Q3 m/z	Rention time (min)	Declustering Potential	Collision Energy
β-galactosidase	APLDNDIGVSEATR.+2y13+2.light	729.365	693.847	27.99	84.3	35.1
	APLDNDIGVSEATR.+2y7.light	729.365	719.368	27.99	84.3	35.1
	APLDNDIGVSEATR.+2y8.light	729.365	832.452	27.99	84.3	35.1
	APLDNDIGVSEATR.+2y10.light	729.365	1061.52	27.99	84.3	35.1
	APLDNDIGVSEATR.+2y11.light	729.365	1176.55	27.99	84.3	35.1
	GDFQFNISR.+2y7+2.light	542.265	456.24	39.2	70.6	28.4
	GDFQFNISR.+2y4.light	542.265	489.278	39.2	70.6	28.4
	GDFQFNISR.+2y5.light	542.265	636.346	39.2	70.6	28.4
	GDFQFNISR.+2y6.light	542.265	764.405	39.2	70.6	28.4
	DVSLLHKPTTQISDFHVATR.+4y18+3.light	567.055	684.373	42.75	72.5	28.4
	DVSLLHKPTTQISDFHVATR.+4y13+2.light	567.055	736.878	42.75	72.5	28.4
	DVSLLHKPTTQISDFHVATR.+4y14+2.light	567.055	800.926	42.75	72.5	28.4
	DVSLLHKPTTQISDFHVATR.+4y8.light	567.055	932.458	42.75	72.5	28.4
	ITDSLAVVLQR.+2y5.light	607.859	614.398	54.15	75.4	30.7
	ITDSLAVVLQR.+2y6.light	607.859	685.436	54.15	75.4	30.7
	ITDSLAVVLQR.+2y7.light	607.859	798.52	54.15	75.4	30.7
	ITDSLAVVLQR.+2y8.light	607.859	885.552	54.15	75.4	30.7
	ITDSLAVVLQR.+2y9.light	607.859	1000.58	54.15	75.4	30.7
BSA	EYEATLEEC[CAM]C[CAM]AK.+2y5.light	751.811	667.254	18.95	85.9	35.9
	EYEATLEEC[CAM]C[CAM]AK.+2y6.light	751.811	796.296	18.95	85.9	35.9
	EYEATLEEC[CAM]C[CAM]AK.+2y7.light	751.811	909.38	18.95	85.9	35.9
	EYEATLEEC[CAM]C[CAM]AK.+2y8.light	751.811	1010.43	18.95	85.9	35.9
	HLVDEPQNLIK.+2y6.light	653.362	712.435	29.71	78.7	32.4
	HLVDEPQNLIK.+2y7.light	653.362	841.478	29.71	78.7	32.4
	HLVDEPQNLIK.+2y8.light	653.362	956.505	29.71	78.7	32.4
	HLVDEPQNLIK.+2y9.light	653.362	1055.57	29.71	78.7	32.4
	RHPEYAVSVLLR.+3y10+2.light	480.609	573.83	32.26	66.2	23.7
	RHPEYAVSVLLR.+3y5.light	480.609	587.388	32.26	66.2	23.7
	RHPEYAVSVLLR.+3y6.light	480.609	686.456	32.26	66.2	23.7
	RHPEYAVSVLLR.+3y7.light	480.609	757.493	32.26	66.2	23.7
	RHPEYAVSVLLR.+3y8.light	480.609	920.556	32.26	66.2	23.7
	LVNELTEFAK.+2y5.light	582.319	595.309	45.96	73.6	29.8
	LVNELTEFAK.+2y6.light	582.319	708.393	45.96	73.6	29.8
	LVNELTEFAK.+2y7.light	582.319	837.435	45.96	73.6	29.8
	LVNELTEFAK.+2y8.light	582.319	951.478	45.96	73.6	29.8
	LVNELTEFAK.+2y9.light	582.319	1050.55	45.96	73.6	29.8
	LGEYGFQNALIVR.+2y6.light	740.401	685.436	62.76	85.1	35.5
	LGEYGFQNALIVR.+2y7.light	740.401	813.494	62.76	85.1	35.5
	LGEYGFQNALIVR.+2y8.light	740.401	960.563	62.76	85.1	35.5
	LGEYGFQNALIVR.+2y9.light	740.401	1017.58	62.76	85.1	35.5
cje0075	LNVSIFGR.+2y2.light	453.264	232.14	47.31	64.2	25.2
	LNVSIFGR.+2y3.light	453.264	379.209	47.31	64.2	25.2
	LNVSIFGR.+2y4.light	453.264	492.293	47.31	64.2	25.2
	LNVSIFGR.+2y5.light	453.264	579.325	47.31	64.2	25.2
	LNVSIFGR.+2y6.light	453.264	678.393	47.31	64.2	25.2
	LNVSIFGR.+2y7.light	453.264	792.436	47.31	64.2	25.2
	EIVVPTEDVIEFK.+2y3.light	759.409	423.224	68.42	86.5	36.2
	EIVVPTEDVIEFK.+2y4.light	759.409	536.308	68.42	86.5	36.2
	EIVVPTEDVIEFK.+2y8.light	759.409	980.494	68.42	86.5	36.2
	EIVVPTEDVIEFK.+2y9.light	759.409	1077.55	68.42	86.5	36.2
	EIVVPTEDVIEFK.+2y10.light	759.409	1176.61	68.42	86.5	36.2
	EIVVPTEDVIEFK.+2y11.light	759.409	1275.68	68.42	86.5	36.2
	ITEGPFANFTAIVEEYDMVR.+2y5.light	1151.56	683.318	78.33	115.1	50.3
	ITEGPFANFTAIVEEYDMVR.+2y6.light	1151.56	812.361	78.33	115.1	50.3
	ITEGPFANFTAIVEEYDMVR.+2y7.light	1151.56	941.403	78.33	115.1	50.3
	ITEGPFANFTAIVEEYDMVR.+2y8.light	1151.56	1040.47	78.33	115.1	50.3
	ITEGPFANFTAIVEEYDMVR.+2y10.light	1151.56	1224.59	78.33	115.1	50.3
	ITEGPFANFTAIVEEYDMVR.+2y11.light	1151.56	1325.64	78.33	115.1	50.3
cje0220	ILLDAPC[CAM]STFAK.+2y1.light	668.352	147.113	35.47	79.8	32.9
	ILLDAPC[CAM]STFAK.+2y9.light	668.352	996.446	35.47	79.8	32.9
	ILLDAPC[CAM]STFAK.+2y10.light	668.352	1109.53	35.47	79.8	32.9
	ILLDAPC[CAM]STFAK.+2y11.light	668.352	1222.61	35.47	79.8	32.9
	EENEEVIENALK.+2y2.light	708.846	260.197	60	82.8	34.4
	EENEEVIENALK.+2y3.light	708.846	331.234	60	82.8	34.4
	EENEEVIENALK.+2y4.light	708.846	445.277	60	82.8	34.4
	EENEEVIENALK.+2y5.light	708.846	574.32	60	82.8	34.4
	EENEEVIENALK.+2y7.light	708.846	786.472	60	82.8	34.4
	EENEEVIENALK.+2y8.light	708.846	915.515	60	82.8	34.4
cje0275	TMLEQNLQNLK.+2y2.light	666.353	260.197	38.81	79.7	32.8
	TMLEQNLQNLK.+2y3.light	666.353	374.24	38.81	79.7	32.8
	TMLEQNLQNLK.+2y4.light	666.353	502.298	38.81	79.7	32.8
	TMLEQNLQNLK.+2y7.light	666.353	857.484	38.81	79.7	32.8
	TMLEQNLQNLK.+2y8.light	666.353	986.527	38.81	79.7	32.8
	TMLEQNLQNLK.+2y9.light	666.353	1099.61	38.81	79.7	32.8
	DYALMQLK.+2y2.light	491.257	260.197	43.53	66.9	26.5
	DYALMQLK.+2y3.light	491.257	388.255	43.53	66.9	26.5
	DYALMQLK.+2y4.light	491.257	519.296	43.53	66.9	26.5
	DYALMQLK.+2y5.light	491.257	632.38	43.53	66.9	26.5
	DYALMQLK.+2y6.light	491.257	703.417	43.53	66.9	26.5
	NIALSSLVEDK.+2y2.light	594.827	262.14	48.75	74.5	30.3
	NIALSSLVEDK.+2y3.light	594.827	391.182	48.75	74.5	30.3
	NIALSSLVEDK.+2y6.light	594.827	690.367	48.75	74.5	30.3
	NIALSSLVEDK.+2y7.light	594.827	777.399	48.75	74.5	30.3
	NIALSSLVEDK.+2y8.light	594.827	890.483	48.75	74.5	30.3
	NIALSSLVEDK.+2y9.light	594.827	961.52	48.75	74.5	30.3
	EEVLPMYLSEQAR.+2y3.light	782.887	374.215	55.24	88.2	37
	EEVLPMYLSEQAR.+2y5.light	782.887	590.289	55.24	88.2	37
	EEVLPMYLSEQAR.+2y6.light	782.887	703.373	55.24	88.2	37
	EEVLPMYLSEQAR.+2y7.light	782.887	866.437	55.24	88.2	37
	EEVLPMYLSEQAR.+2y8.light	782.887	997.477	55.24	88.2	37
	EEVLPMYLSEQAR.+2y9.light	782.887	1094.53	55.24	88.2	37
	DYETQLANEVITDK.+2y3.light	819.896	363.187	57.71	90.9	38.4
	DYETQLANEVITDK.+2y4.light	819.896	476.271	57.71	90.9	38.4
	DYETQLANEVITDK.+2y7.light	819.896	818.425	57.71	90.9	38.4
	DYETQLANEVITDK.+2y8.light	819.896	889.463	57.71	90.9	38.4
	DYETQLANEVITDK.+2y9.light	819.896	1002.55	57.71	90.9	38.4
	DYETQLANEVITDK.+2y11.light	819.896	1231.65	57.71	90.9	38.4
	IYEISTYFLPVSNEK.+2y4.light	901.964	477.23	70.52	96.9	41.3
	IYEISTYFLPVSNEK.+2y6.light	901.964	673.352	70.52	96.9	41.3
	IYEISTYFLPVSNEK.+2y7.light	901.964	786.436	70.52	96.9	41.3
	IYEISTYFLPVSNEK.+2y8.light	901.964	933.504	70.52	96.9	41.3
	IYEISTYFLPVSNEK.+2y9.light	901.964	1096.57	70.52	96.9	41.3
	IYEISTYFLPVSNEK.+2y11.light	901.964	1284.65	70.52	96.9	41.3
cje0289	DGLSALSIITPIMMQSK.+2y7.light	902.981	834.421	77.86	96.9	41.4
	DGLSALSIITPIMMQSK.+2y8.light	902.981	935.469	77.86	96.9	41.4
	DGLSALSIITPIMMQSK.+2y9.light	902.981	1048.55	77.86	96.9	41.4
	DGLSALSIITPIMMQSK.+2y10.light	902.981	1161.64	77.86	96.9	41.4
	DGLSALSIITPIMMQSK.+2y11.light	902.981	1248.67	77.86	96.9	41.4
cje0766	FSDSSEENFQK.+2y5.light	659.283	665.325	14.79	79.2	32.6
	FSDSSEENFQK.+2y6.light	659.283	794.368	14.79	79.2	32.6
	FSDSSEENFQK.+2y7.light	659.283	881.4	14.79	79.2	32.6
	FSDSSEENFQK.+2y8.light	659.283	968.432	14.79	79.2	32.6
	FSDSSEENFQK.+2y9.light	659.283	1083.46	14.79	79.2	32.6
	FSDSSEENFQK.+2y10.light	659.283	1170.49	14.79	79.2	32.6
	LNFNEVVEFYK.+2y4.light	701.356	586.287	69.91	82.2	34.1
	LNFNEVVEFYK.+2y5.light	701.356	685.356	69.91	82.2	34.1
	LNFNEVVEFYK.+2y6.light	701.356	784.424	69.91	82.2	34.1
	LNFNEVVEFYK.+2y7.light	701.356	913.467	69.91	82.2	34.1
	LNFNEVVEFYK.+2y8.light	701.356	1027.51	69.91	82.2	34.1
	LNFNEVVEFYK.+2y9.light	701.356	1174.58	69.91	82.2	34.1
cje0886	YTYNIVR.+2y2.light	464.748	274.187	22.43	65	25.6
	YTYNIVR.+2y3.light	464.748	387.271	22.43	65	25.6
	YTYNIVR.+2y4.light	464.748	501.314	22.43	65	25.6
	YTYNIVR.+2y5.light	464.748	664.378	22.43	65	25.6
	YTYNIVR.+2y6.light	464.748	765.425	22.43	65	25.6
	GIYVIDLQK.+2y2.light	524.805	275.171	46.07	69.4	27.7
	GIYVIDLQK.+2y3.light	524.805	388.255	46.07	69.4	27.7
	GIYVIDLQK.+2y4.light	524.805	503.282	46.07	69.4	27.7
	GIYVIDLQK.+2y5.light	524.805	616.366	46.07	69.4	27.7
	GIYVIDLQK.+2y6.light	524.805	715.435	46.07	69.4	27.7
	GIYVIDLQK.+2y7.light	524.805	878.498	46.07	69.4	27.7
	TQPDMIFVIDTVK.+2y5.light	753.897	575.34	70.15	86.1	36
	TQPDMIFVIDTVK.+2y6.light	753.897	674.408	70.15	86.1	36
	TQPDMIFVIDTVK.+2y7.light	753.897	821.477	70.15	86.1	36
	TQPDMIFVIDTVK.+2y8.light	753.897	934.561	70.15	86.1	36
	TQPDMIFVIDTVK.+2y9.light	753.897	1065.6	70.15	86.1	36
	TQPDMIFVIDTVK.+2y11.light	753.897	1277.68	70.15	86.1	36
	WLGGMMTNFGTIR.+2y6.light	742.363	707.383	70.22	85.2	35.6
	WLGGMMTNFGTIR.+2y7.light	742.363	808.431	70.22	85.2	35.6
	WLGGMMTNFGTIR.+2y8.light	742.363	939.472	70.22	85.2	35.6
	WLGGMMTNFGTIR.+2y9.light	742.363	1070.51	70.22	85.2	35.6
	WLGGMMTNFGTIR.+2y10.light	742.363	1127.53	70.22	85.2	35.6
	WLGGMMTNFGTIR.+2y11.light	742.363	1184.56	70.22	85.2	35.6
cje1065	SITEQLGSIGADLASR.+2y1.light	809.426	175.119	51.05	90.1	38
	SITEQLGSIGADLASR.+2y6.light	809.426	632.336	51.05	90.1	38
	SITEQLGSIGADLASR.+2y7.light	809.426	689.358	51.05	90.1	38
	SITEQLGSIGADLASR.+2y8.light	809.426	802.442	51.05	90.1	38
	SITEQLGSIGADLASR.+2y10.light	809.426	946.495	51.05	90.1	38
cje1119	WLSYVLGDC[CAM]K.+2y2.light	620.805	307.143	53.99	76.4	31.2
	WLSYVLGDC[CAM]K.+2y4.light	620.805	479.192	53.99	76.4	31.2
	WLSYVLGDC[CAM]K.+2y5.light	620.805	592.276	53.99	76.4	31.2
	WLSYVLGDC[CAM]K.+2y6.light	620.805	691.344	53.99	76.4	31.2
	WLSYVLGDC[CAM]K.+2y7.light	620.805	854.408	53.99	76.4	31.2
	WLSYVLGDC[CAM]K.+2y8.light	620.805	941.44	53.99	76.4	31.2
	DAYLPFGVGER.+2y5.light	612.306	517.273	55.97	75.8	30.9
	DAYLPFGVGER.+2y6.light	612.306	664.341	55.97	75.8	30.9
	DAYLPFGVGER.+2y7.light	612.306	761.394	55.97	75.8	30.9
	DAYLPFGVGER.+2y8.light	612.306	874.478	55.97	75.8	30.9
	DAYLPFGVGER.+2y9.light	612.306	1037.54	55.97	75.8	30.9
	SWLDGLYER.+2y1.light	569.78	175.119	60.25	72.7	29.4
	SWLDGLYER.+2y2.light	569.78	304.162	60.25	72.7	29.4
	SWLDGLYER.+2y3.light	569.78	467.225	60.25	72.7	29.4
	SWLDGLYER.+2y5.light	569.78	637.33	60.25	72.7	29.4
	SWLDGLYER.+2y6.light	569.78	752.357	60.25	72.7	29.4
	SWLDGLYER.+2y7.light	569.78	865.441	60.25	72.7	29.4
	LYPPVGFFAR.+2y2.light	583.821	246.156	66.5	73.7	29.9
	LYPPVGFFAR.+2y3.light	583.821	393.224	66.5	73.7	29.9
	LYPPVGFFAR.+2y5.light	583.821	597.314	66.5	73.7	29.9
	LYPPVGFFAR.+2y6.light	583.821	696.383	66.5	73.7	29.9
	LYPPVGFFAR.+2y7.light	583.821	793.436	66.5	73.7	29.9
	LELEEGFVPDVVGR.+2y7.light	779.909	741.425	68.88	88	36.9
	LELEEGFVPDVVGR.+2y8.light	779.909	888.494	68.88	88	36.9
	LELEEGFVPDVVGR.+2y9.light	779.909	945.515	68.88	88	36.9
	LELEEGFVPDVVGR.+2y10.light	779.909	1074.56	68.88	88	36.9
	LELEEGFVPDVVGR.+2y11.light	779.909	1203.6	68.88	88	36.9
cje1167	SEFQC[CAM]SFPYK.+2y2.light	646.784	310.176	51.64	78.3	32.1
	SEFQC[CAM]SFPYK.+2y3.light	646.784	407.229	51.64	78.3	32.1
	SEFQC[CAM]SFPYK.+2y4.light	646.784	554.297	51.64	78.3	32.1
	SEFQC[CAM]SFPYK.+2y5.light	646.784	641.329	51.64	78.3	32.1
	SEFQC[CAM]SFPYK.+2y6.light	646.784	801.36	51.64	78.3	32.1
	SEFQC[CAM]SFPYK.+2y7.light	646.784	929.419	51.64	78.3	32.1
	LNYLNEPLLR.+2y4.light	622.854	498.34	54.94	76.5	31.3
	LNYLNEPLLR.+2y6.light	622.854	741.425	54.94	76.5	31.3
	LNYLNEPLLR.+2y7.light	622.854	854.509	54.94	76.5	31.3
	LNYLNEPLLR.+2y8.light	622.854	1017.57	54.94	76.5	31.3
cje1427	AGELDLPSK.+2y3.light	465.251	331.198	21.1	65	25.6
	AGELDLPSK.+2y4.light	465.251	444.282	21.1	65	25.6
	AGELDLPSK.+2y5.light	465.251	559.309	21.1	65	25.6
	AGELDLPSK.+2y6.light	465.251	672.393	21.1	65	25.6
	AGELDLPSK.+2y7.light	465.251	801.435	21.1	65	25.6
	AGELDLPSK.+2y8.light	465.251	858.457	21.1	65	25.6
	TLLAYR.+2y1.light	368.721	175.119	22.13	58	22.1
	TLLAYR.+2y2.light	368.721	338.182	22.13	58	22.1
	TLLAYR.+2y3.light	368.721	409.219	22.13	58	22.1
	TLLAYR.+2y4.light	368.721	522.303	22.13	58	22.1
	TLLAYR.+2y5.light	368.721	635.388	22.13	58	22.1
	SYLASLR.+2y1.light	405.229	175.119	24.95	60.7	23.4
	SYLASLR.+2y2.light	405.229	288.203	24.95	60.7	23.4
	SYLASLR.+2y3.light	405.229	375.235	24.95	60.7	23.4
	SYLASLR.+2y4.light	405.229	446.272	24.95	60.7	23.4
	SYLASLR.+2y5.light	405.229	559.356	24.95	60.7	23.4
cje1432	VLEVLSTLGLK.+2y1.light	586.368	147.113	30.5	73.9	30
	VLEVLSTLGLK.+2y4.light	586.368	430.302	30.5	73.9	30
	VLEVLSTLGLK.+2y5.light	586.368	531.35	30.5	73.9	30
	VLEVLSTLGLK.+2y6.light	586.368	618.382	30.5	73.9	30
	VLEVLSTLGLK.+2y7.light	586.368	731.466	30.5	73.9	30
	AYEIDNDLIPILK.+2y2.light	758.917	260.197	77.61	86.4	36.2
	AYEIDNDLIPILK.+2y4.light	758.917	470.334	77.61	86.4	36.2
	AYEIDNDLIPILK.+2y5.light	758.917	583.418	77.61	86.4	36.2
	AYEIDNDLIPILK.+2y7.light	758.917	811.529	77.61	86.4	36.2
	AYEIDNDLIPILK.+2y8.light	758.917	925.572	77.61	86.4	36.2
cje1496	GVLFIEPQTK.+2y2.light	566.324	248.16	43.29	72.4	29.2
	GVLFIEPQTK.+2y4.light	566.324	473.272	43.29	72.4	29.2
	GVLFIEPQTK.+2y5.light	566.324	602.314	43.29	72.4	29.2
	GVLFIEPQTK.+2y6.light	566.324	715.398	43.29	72.4	29.2
	GVLFIEPQTK.+2y7.light	566.324	862.467	43.29	72.4	29.2
	GVLFIEPQTK.+2y8.light	566.324	975.551	43.29	72.4	29.2
	LEFEIPAR.+2y1.light	487.769	175.119	45.57	66.7	26.4
	LEFEIPAR.+2y3.light	487.769	343.209	45.57	66.7	26.4
	LEFEIPAR.+2y4.light	487.769	456.293	45.57	66.7	26.4
	LEFEIPAR.+2y5.light	487.769	585.335	45.57	66.7	26.4
	LEFEIPAR.+2y6.light	487.769	732.404	45.57	66.7	26.4
	LEFEIPAR.+2y7.light	487.769	861.446	45.57	66.7	26.4
	LIGFMGLEK.+2y2.light	504.283	276.155	57.48	67.9	27
	LIGFMGLEK.+2y4.light	504.283	446.261	57.48	67.9	27
	LIGFMGLEK.+2y5.light	504.283	577.301	57.48	67.9	27
	LIGFMGLEK.+2y6.light	504.283	724.37	57.48	67.9	27
	LIGFMGLEK.+2y7.light	504.283	781.391	57.48	67.9	27
	LIGFMGLEK.+2y8.light	504.283	894.475	57.48	67.9	27
	LDLNDESDNMEPLFK.+2y2.light	890.409	294.181	64.88	96	40.9
	LDLNDESDNMEPLFK.+2y4.light	890.409	504.318	64.88	96	40.9
	LDLNDESDNMEPLFK.+2y5.light	890.409	633.361	64.88	96	40.9
	LDLNDESDNMEPLFK.+2y8.light	890.409	993.471	64.88	96	40.9
	LDLNDESDNMEPLFK.+2y9.light	890.409	1080.5	64.88	96	40.9
	LDLNDESDNMEPLFK.+2y11.light	890.409	1324.57	64.88	96	40.9
cje1516	EISEILQISESR.+2y4.light	702.372	478.226	54.27	82.3	34.1
	EISEILQISESR.+2y5.light	702.372	591.31	54.27	82.3	34.1
	EISEILQISESR.+2y6.light	702.372	719.368	54.27	82.3	34.1
	EISEILQISESR.+2y7.light	702.372	832.452	54.27	82.3	34.1
	EISEILQISESR.+2y8.light	702.372	945.536	54.27	82.3	34.1
	EISEILQISESR.+2y10.light	702.372	1161.61	54.27	82.3	34.1
cje1562	GVINANEYR.+2y2.light	518.265	338.182	18.07	68.9	27.5
	GVINANEYR.+2y3.light	518.265	467.225	18.07	68.9	27.5
	GVINANEYR.+2y4.light	518.265	581.268	18.07	68.9	27.5
	GVINANEYR.+2y5.light	518.265	652.305	18.07	68.9	27.5
	GVINANEYR.+2y6.light	518.265	766.348	18.07	68.9	27.5
	GVINANEYR.+2y7.light	518.265	879.432	18.07	68.9	27.5
	VVNALGEPIDAK.+2y3.light	613.343	333.177	26.8	75.8	30.9
	VVNALGEPIDAK.+2y5.light	613.343	543.314	26.8	75.8	30.9
	VVNALGEPIDAK.+2y7.light	613.343	729.378	26.8	75.8	30.9
	VVNALGEPIDAK.+2y8.light	613.343	842.462	26.8	75.8	30.9
	VVNALGEPIDAK.+2y9.light	613.343	913.499	26.8	75.8	30.9
	VVNALGEPIDAK.+2y10.light	613.343	1027.54	26.8	75.8	30.9
	VPVGEALIGR.+2y4.light	505.803	458.309	33.31	68	27.1
	VPVGEALIGR.+2y5.light	505.803	529.346	33.31	68	27.1
	VPVGEALIGR.+2y6.light	505.803	658.388	33.31	68	27.1
	VPVGEALIGR.+2y7.light	505.803	715.41	33.31	68	27.1
	VPVGEALIGR.+2y8.light	505.803	814.478	33.31	68	27.1
	VPVGEALIGR.+2y9.light	505.803	911.531	33.31	68	27.1
	EAYPGDVFYLHSR.+2y3.light	777.373	399.21	42.26	87.8	36.8
	EAYPGDVFYLHSR.+2y5.light	777.373	675.357	42.26	87.8	36.8
	EAYPGDVFYLHSR.+2y6.light	777.373	822.426	42.26	87.8	36.8
	EAYPGDVFYLHSR.+2y7.light	777.373	921.494	42.26	87.8	36.8
	EAYPGDVFYLHSR.+2y9.light	777.373	1093.54	42.26	87.8	36.8
	EAYPGDVFYLHSR.+2y10.light	777.373	1190.6	42.26	87.8	36.8
	GFLDDIAVSR.+2y2.light	546.788	262.151	56.66	71	28.5
	GFLDDIAVSR.+2y4.light	546.788	432.257	56.66	71	28.5
	GFLDDIAVSR.+2y5.light	546.788	545.341	56.66	71	28.5
	GFLDDIAVSR.+2y6.light	546.788	660.368	56.66	71	28.5
	GFLDDIAVSR.+2y7.light	546.788	775.394	56.66	71	28.5
	GFLDDIAVSR.+2y8.light	546.788	888.479	56.66	71	28.5
cje1650	TFIEPTQELR.+2y2.light	617.327	288.203	35.96	76.1	31.1
	TFIEPTQELR.+2y3.light	617.327	417.246	35.96	76.1	31.1
	TFIEPTQELR.+2y5.light	617.327	646.352	35.96	76.1	31.1
	TFIEPTQELR.+2y6.light	617.327	743.405	35.96	76.1	31.1
	TFIEPTQELR.+2y7.light	617.327	872.447	35.96	76.1	31.1
	TFIEPTQELR.+2y8.light	617.327	985.531	35.96	76.1	31.1
	GEVSQIFNPDNLK.+2y5.light	730.873	586.32	54.3	84.4	35.2
	GEVSQIFNPDNLK.+2y6.light	730.873	700.362	54.3	84.4	35.2
	GEVSQIFNPDNLK.+2y7.light	730.873	847.431	54.3	84.4	35.2
	GEVSQIFNPDNLK.+2y8.light	730.873	960.515	54.3	84.4	35.2
	GEVSQIFNPDNLK.+2y9.light	730.873	1088.57	54.3	84.4	35.2
	GEVSQIFNPDNLK.+2y10.light	730.873	1175.61	54.3	84.4	35.2
	EIVVIDDSLVR.+2y2.light	629.356	274.187	56.09	77	31.5
	EIVVIDDSLVR.+2y5.light	629.356	589.33	56.09	77	31.5
	EIVVIDDSLVR.+2y6.light	629.356	704.357	56.09	77	31.5
	EIVVIDDSLVR.+2y7.light	629.356	817.441	56.09	77	31.5
	EIVVIDDSLVR.+2y8.light	629.356	916.51	56.09	77	31.5
	EIVVIDDSLVR.+2y9.light	629.356	1015.58	56.09	77	31.5
cje1728	YNLIIGER.+2y1.light	489.274	175.119	35.84	66.8	26.5
	YNLIIGER.+2y3.light	489.274	361.183	35.84	66.8	26.5
	YNLIIGER.+2y4.light	489.274	474.267	35.84	66.8	26.5
	YNLIIGER.+2y5.light	489.274	587.351	35.84	66.8	26.5
	YNLIIGER.+2y6.light	489.274	700.435	35.84	66.8	26.5
	YNLIIGER.+2y7.light	489.274	814.478	35.84	66.8	26.5
	ITIGSAIQLPK.+2y2.light	570.853	244.166	54.94	72.7	29.4
	ITIGSAIQLPK.+2y3.light	570.853	357.25	54.94	72.7	29.4
	ITIGSAIQLPK.+2y7.light	570.853	756.461	54.94	72.7	29.4
	ITIGSAIQLPK.+2y8.light	570.853	813.483	54.94	72.7	29.4
	ITIGSAIQLPK.+2y9.light	570.853	926.567	54.94	72.7	29.4
	ITIGSAIQLPK.+2y10.light	570.853	1027.61	54.94	72.7	29.4
	LDMSIVNYVK.+2y4.light	591.315	523.287	62.76	74.2	30.1
	LDMSIVNYVK.+2y5.light	591.315	622.356	62.76	74.2	30.1
	LDMSIVNYVK.+2y6.light	591.315	735.44	62.76	74.2	30.1
	LDMSIVNYVK.+2y7.light	591.315	822.472	62.76	74.2	30.1
	LDMSIVNYVK.+2y8.light	591.315	953.512	62.76	74.2	30.1
	LDMSIVNYVK.+2y9.light	591.315	1068.54	62.76	74.2	30.1
	IIISVPYGLTQVER.+2y7.light	794.459	802.442	69.43	89	37.5
	IIISVPYGLTQVER.+2y8.light	794.459	965.505	69.43	89	37.5
	IIISVPYGLTQVER.+2y9.light	794.459	1062.56	69.43	89	37.5
	IIISVPYGLTQVER.+2y10.light	794.459	1161.63	69.43	89	37.5
	IIISVPYGLTQVER.+2y11.light	794.459	1248.66	69.43	89	37.5
	LPVYIADEPLLAVAK.+2y2.light	806.471	218.15	72.16	89.9	37.9
	LPVYIADEPLLAVAK.+2y7.light	806.471	711.476	72.16	89.9	37.9
	LPVYIADEPLLAVAK.+2y9.light	806.471	955.546	72.16	89.9	37.9
	LPVYIADEPLLAVAK.+2y10.light	806.471	1026.58	72.16	89.9	37.9
	LPVYIADEPLLAVAK.+2y11.light	806.471	1139.67	72.16	89.9	37.9
	LPVYIADEPLLAVAK.+2y12.light	806.471	1302.73	72.16	89.9	37.9
cje1811	TSVMIMSSK.+2y3.light	492.249	321.177	21.98	67	26.6
	TSVMIMSSK.+2y4.light	492.249	452.217	21.98	67	26.6
	TSVMIMSSK.+2y5.light	492.249	565.301	21.98	67	26.6
	TSVMIMSSK.+2y6.light	492.249	696.342	21.98	67	26.6
	TSVMIMSSK.+2y7.light	492.249	795.41	21.98	67	26.6
	TSVMIMSSK.+2y8.light	492.249	882.442	21.98	67	26.6
	GKPFEVLTHLAR.+2y5.light	684.393	597.347	38.02	81	33.5
	GKPFEVLTHLAR.+2y6.light	684.393	710.431	38.02	81	33.5
	GKPFEVLTHLAR.+2y7.light	684.393	809.499	38.02	81	33.5
	GKPFEVLTHLAR.+2y8.light	684.393	938.542	38.02	81	33.5
	GKPFEVLTHLAR.+2y9.light	684.393	1085.61	38.02	81	33.5
	GKPFEVLTHLAR.+2y10.light	684.393	1182.66	38.02	81	33.5
	IEDLVIDPDEEK.+2y5.light	707.851	617.278	40.81	82.7	34.3
	IEDLVIDPDEEK.+2y6.light	707.851	732.305	40.81	82.7	34.3
	IEDLVIDPDEEK.+2y7.light	707.851	845.389	40.81	82.7	34.3
	IEDLVIDPDEEK.+2y8.light	707.851	944.457	40.81	82.7	34.3
	IEDLVIDPDEEK.+2y9.light	707.851	1057.54	40.81	82.7	34.3
	IEDLVIDPDEEK.+2y10.light	707.851	1172.57	40.81	82.7	34.3
	MDKPLNISTIETVR.+2y3.light	808.937	375.235	42.99	90.1	38
	MDKPLNISTIETVR.+2y7.light	808.937	805.441	42.99	90.1	38
	MDKPLNISTIETVR.+2y8.light	808.937	918.525	42.99	90.1	38
	MDKPLNISTIETVR.+2y9.light	808.937	1032.57	42.99	90.1	38
	MDKPLNISTIETVR.+2y10.light	808.937	1145.65	42.99	90.1	38
	MDKPLNISTIETVR.+2y11.light	808.937	1242.71	42.99	90.1	38
	KPLDFDILLAR.+2y5.light	650.885	585.408	68.03	78.6	32.3
	KPLDFDILLAR.+2y6.light	650.885	700.435	68.03	78.6	32.3
	KPLDFDILLAR.+2y7.light	650.885	847.504	68.03	78.6	32.3
	KPLDFDILLAR.+2y8.light	650.885	962.531	68.03	78.6	32.3
	KPLDFDILLAR.+2y9.light	650.885	1075.61	68.03	78.6	32.3
	KPLDFDILLAR.+2y10.light	650.885	1172.67	68.03	78.6	32.3
cje1821	VPGVGDANAIGNR.+2y3.light	620.326	346.183	20.31	76.3	31.2
	VPGVGDANAIGNR.+2y7.light	620.326	715.385	20.31	76.3	31.2
	VPGVGDANAIGNR.+2y8.light	620.326	830.412	20.31	76.3	31.2
	VPGVGDANAIGNR.+2y9.light	620.326	887.433	20.31	76.3	31.2
	VPGVGDANAIGNR.+2y10.light	620.326	986.501	20.31	76.3	31.2
	VPGVGDANAIGNR.+2y11.light	620.326	1043.52	20.31	76.3	31.2
	TTLDTTFPQYK.+2y4.light	657.832	535.287	35.84	79.1	32.5
	TTLDTTFPQYK.+2y5.light	657.832	682.356	35.84	79.1	32.5
	TTLDTTFPQYK.+2y6.light	657.832	783.404	35.84	79.1	32.5
	TTLDTTFPQYK.+2y7.light	657.832	884.451	35.84	79.1	32.5
	TTLDTTFPQYK.+2y8.light	657.832	999.478	35.84	79.1	32.5
	TTLDTTFPQYK.+2y9.light	657.832	1112.56	35.84	79.1	32.5
	GVFEAAVAAAK.+2y3.light	517.287	289.187	37.65	68.8	27.5
	GVFEAAVAAAK.+2y4.light	517.287	360.224	37.65	68.8	27.5
	GVFEAAVAAAK.+2y6.light	517.287	530.33	37.65	68.8	27.5
	GVFEAAVAAAK.+2y7.light	517.287	601.367	37.65	68.8	27.5
	GVFEAAVAAAK.+2y8.light	517.287	730.409	37.65	68.8	27.5
	GVFEAAVAAAK.+2y9.light	517.287	877.478	37.65	68.8	27.5
	SPYVYSITMQGR.+2y3.light	701.345	360.199	39.13	82.2	34.1
	SPYVYSITMQGR.+2y5.light	701.345	592.287	39.13	82.2	34.1
	SPYVYSITMQGR.+2y6.light	701.345	705.371	39.13	82.2	34.1
	SPYVYSITMQGR.+2y7.light	701.345	792.403	39.13	82.2	34.1
	SPYVYSITMQGR.+2y8.light	701.345	955.467	39.13	82.2	34.1
	SPYVYSITMQGR.+2y9.light	701.345	1054.53	39.13	82.2	34.1
	LQNPSEFENIILR.+2y3.light	786.923	401.287	68.3	88.5	37.2
	LQNPSEFENIILR.+2y6.light	786.923	757.457	68.3	88.5	37.2
	LQNPSEFENIILR.+2y7.light	786.923	904.525	68.3	88.5	37.2
	LQNPSEFENIILR.+2y9.light	786.923	1120.6	68.3	88.5	37.2
	LQNPSEFENIILR.+2y10.light	786.923	1217.65	68.3	88.5	37.2
	LQNPSEFENIILR.+2y11.light	786.923	1331.7	68.3	88.5	37.2
	MIPLDSFLTLQR.+2y4.light	717.395	517.309	74.24	83.4	34.7
	MIPLDSFLTLQR.+2y5.light	717.395	630.393	74.24	83.4	34.7
	MIPLDSFLTLQR.+2y7.light	717.395	864.494	74.24	83.4	34.7
	MIPLDSFLTLQR.+2y8.light	717.395	979.521	74.24	83.4	34.7
	MIPLDSFLTLQR.+2y9.light	717.395	1092.6	74.24	83.4	34.7
	MIPLDSFLTLQR.+2y10.light	717.395	1189.66	74.24	83.4	34.7
cje1634	GVLENLATNPK.+2y2.light	578.322	244.166	30.5	73.3	29.7
	GVLENLATNPK.+2y4.light	578.322	459.256	30.5	73.3	29.7
	GVLENLATNPK.+2y5.light	578.322	530.293	30.5	73.3	29.7
	GVLENLATNPK.+2y7.light	578.322	757.42	30.5	73.3	29.7
	GVLENLATNPK.+2y8.light	578.322	886.463	30.5	73.3	29.7
	GVLENLATNPK.+2y9.light	578.322	999.547	30.5	73.3	29.7
	NLGLLSPVSSK.+2y3.light	557.827	321.177	42.2	71.8	28.9
	NLGLLSPVSSK.+2y5.light	557.827	517.298	42.2	71.8	28.9
	NLGLLSPVSSK.+2y6.light	557.827	604.33	42.2	71.8	28.9
	NLGLLSPVSSK.+2y7.light	557.827	717.414	42.2	71.8	28.9
	NLGLLSPVSSK.+2y8.light	557.827	830.498	42.2	71.8	28.9
	NLGLLSPVSSK.+2y9.light	557.827	887.52	42.2	71.8	28.9
	ILTDSNYEFPIR.+2y3.light	734.378	385.256	55.91	84.7	35.3
	ILTDSNYEFPIR.+2y4.light	734.378	532.324	55.91	84.7	35.3
	ILTDSNYEFPIR.+2y5.light	734.378	661.367	55.91	84.7	35.3
	ILTDSNYEFPIR.+2y7.light	734.378	938.473	55.91	84.7	35.3
	ILTDSNYEFPIR.+2y8.light	734.378	1025.51	55.91	84.7	35.3
	ILTDSNYEFPIR.+2y10.light	734.378	1241.58	55.91	84.7	35.3
	FMEFMLSPEIQK.+2y5.light	750.367	614.351	69.91	85.8	35.9
	FMEFMLSPEIQK.+2y6.light	750.367	701.383	69.91	85.8	35.9
	FMEFMLSPEIQK.+2y7.light	750.367	814.467	69.91	85.8	35.9
	FMEFMLSPEIQK.+2y8.light	750.367	945.507	69.91	85.8	35.9
	FMEFMLSPEIQK.+2y9.light	750.367	1092.58	69.91	85.8	35.9
	FMEFMLSPEIQK.+2y10.light	750.367	1221.62	69.91	85.8	35.9
cje0981	SFYGDLEPISGK.+2y3.light	656.825	291.166	46.87	79	32.5
	SFYGDLEPISGK.+2y5.light	656.825	501.303	46.87	79	32.5
	SFYGDLEPISGK.+2y7.light	656.825	743.43	46.87	79	32.5
	SFYGDLEPISGK.+2y8.light	656.825	858.457	46.87	79	32.5
	SFYGDLEPISGK.+2y9.light	656.825	915.478	46.87	79	32.5
	SFYGDLEPISGK.+2y10.light	656.825	1078.54	46.87	79	32.5
	IGIIFQDYK.+2y2.light	548.805	310.176	51.83	71.1	28.6
	IGIIFQDYK.+2y4.light	548.805	553.262	51.83	71.1	28.6
	IGIIFQDYK.+2y5.light	548.805	700.33	51.83	71.1	28.6
	IGIIFQDYK.+2y6.light	548.805	813.414	51.83	71.1	28.6
	IGIIFQDYK.+2y7.light	548.805	926.498	51.83	71.1	28.6
	IGIIFQDYK.+2y8.light	548.805	983.52	51.83	71.1	28.6
	DDDFVFITGK.+2y3.light	578.78	305.182	58.89	73.3	29.7
	DDDFVFITGK.+2y4.light	578.78	418.266	58.89	73.3	29.7
	DDDFVFITGK.+2y5.light	578.78	565.334	58.89	73.3	29.7
	DDDFVFITGK.+2y6.light	578.78	664.403	58.89	73.3	29.7
	DDDFVFITGK.+2y7.light	578.78	811.471	58.89	73.3	29.7
	LTLGYDELVIK.+2y2.light	632.363	260.197	65.55	77.2	31.6
	LTLGYDELVIK.+2y5.light	632.363	601.392	65.55	77.2	31.6
	LTLGYDELVIK.+2y6.light	632.363	716.419	65.55	77.2	31.6
	LTLGYDELVIK.+2y7.light	632.363	879.482	65.55	77.2	31.6
	LTLGYDELVIK.+2y8.light	632.363	936.504	65.55	77.2	31.6
	LTLGYDELVIK.+2y9.light	632.363	1049.59	65.55	77.2	31.6
cje1059	NPDYIFVIDR.+2y3.light	626.322	403.23	59	76.8	31.4
	NPDYIFVIDR.+2y4.light	626.322	502.298	59	76.8	31.4
	NPDYIFVIDR.+2y5.light	626.322	649.367	59	76.8	31.4
	NPDYIFVIDR.+2y6.light	626.322	762.451	59	76.8	31.4
	NPDYIFVIDR.+2y7.light	626.322	925.514	59	76.8	31.4
	NPDYIFVIDR.+2y8.light	626.322	1040.54	59	76.8	31.4
	VLPISMSDEGDSFLVK.+2y7.light	868.942	765.414	69.23	94.5	40.1
	VLPISMSDEGDSFLVK.+2y8.light	868.942	894.457	69.23	94.5	40.1
	VLPISMSDEGDSFLVK.+2y9.light	868.942	1009.48	69.23	94.5	40.1
	VLPISMSDEGDSFLVK.+2y10.light	868.942	1096.52	69.23	94.5	40.1
	VLPISMSDEGDSFLVK.+2y11.light	868.942	1227.56	69.23	94.5	40.1
	VLPISMSDEGDSFLVK.+2y12.light	868.942	1314.59	69.23	94.5	40.1
cje1335	NNLLDTNALLK.+2y5.light	614.848	558.361	56.09	75.9	31
	NNLLDTNALLK.+2y6.light	614.848	659.409	56.09	75.9	31
	NNLLDTNALLK.+2y7.light	614.848	774.436	56.09	75.9	31
	NNLLDTNALLK.+2y8.light	614.848	887.52	56.09	75.9	31
	NNLLDTNALLK.+2y9.light	614.848	1000.6	56.09	75.9	31
cje0199	ISVYGPPSSSGTR.+2y7.light	654.333	691.337	19.71	78.8	32.4
	ISVYGPPSSSGTR.+2y8.light	654.333	788.39	19.71	78.8	32.4
	ISVYGPPSSSGTR.+2y9.light	654.333	845.411	19.71	78.8	32.4
	ISVYGPPSSSGTR.+2y10.light	654.333	1008.47	19.71	78.8	32.4
	ISVYGPPSSSGTR.+2y11.light	654.333	1107.54	19.71	78.8	32.4
	ISVYGPPSSSGTR.+2y12.light	654.333	1194.57	19.71	78.8	32.4
	IGLVPLSDDK.+2y3.light	528.8	377.167	40.43	69.7	27.9
	IGLVPLSDDK.+2y4.light	528.8	464.199	40.43	69.7	27.9
	IGLVPLSDDK.+2y6.light	528.8	674.336	40.43	69.7	27.9
	IGLVPLSDDK.+2y7.light	528.8	773.404	40.43	69.7	27.9
	IGLVPLSDDK.+2y8.light	528.8	886.488	40.43	69.7	27.9
	IGLVPLSDDK.+2y9.light	528.8	943.509	40.43	69.7	27.9
	TPIVESLGTGGGFK.+2y7.light	681.867	623.315	44.89	80.8	33.4
	TPIVESLGTGGGFK.+2y8.light	681.867	736.399	44.89	80.8	33.4
	TPIVESLGTGGGFK.+2y9.light	681.867	823.431	44.89	80.8	33.4
	TPIVESLGTGGGFK.+2y10.light	681.867	952.473	44.89	80.8	33.4
	TPIVESLGTGGGFK.+2y11.light	681.867	1051.54	44.89	80.8	33.4
	TPIVESLGTGGGFK.+2y12.light	681.867	1164.63	44.89	80.8	33.4
	ELFLALAK.+2y1.light	452.779	147.113	56.81	64.1	25.2
	ELFLALAK.+2y2.light	452.779	218.15	56.81	64.1	25.2
	ELFLALAK.+2y3.light	452.779	331.234	56.81	64.1	25.2
	ELFLALAK.+2y4.light	452.779	402.271	56.81	64.1	25.2
	ELFLALAK.+2y5.light	452.779	515.355	56.81	64.1	25.2
	ELFLALAK.+2y6.light	452.779	662.424	56.81	64.1	25.2
	DTIEELVMSDVSK.+2y5.light	733.358	535.272	70.96	84.6	35.3
	DTIEELVMSDVSK.+2y6.light	733.358	666.313	70.96	84.6	35.3
	DTIEELVMSDVSK.+2y7.light	733.358	765.381	70.96	84.6	35.3
	DTIEELVMSDVSK.+2y8.light	733.358	878.465	70.96	84.6	35.3
	DTIEELVMSDVSK.+2y9.light	733.358	1007.51	70.96	84.6	35.3
	DTIEELVMSDVSK.+2y10.light	733.358	1136.55	70.96	84.6	35.3
cje1289	GAFAWQSIK.+2y3.light	504.269	347.229	40.87	67.9	27
	GAFAWQSIK.+2y4.light	504.269	475.287	40.87	67.9	27
	GAFAWQSIK.+2y5.light	504.269	661.367	40.87	67.9	27
	GAFAWQSIK.+2y6.light	504.269	732.404	40.87	67.9	27
	GAFAWQSIK.+2y7.light	504.269	879.472	40.87	67.9	27
	LGLGIYEC[CAM]GPIPVK.+2y3.light	758.416	343.234	65	86.4	36.2
	LGLGIYEC[CAM]GPIPVK.+2y7.light	758.416	770.423	65	86.4	36.2
	LGLGIYEC[CAM]GPIPVK.+2y8.light	758.416	899.466	65	86.4	36.2
	LGLGIYEC[CAM]GPIPVK.+2y9.light	758.416	1062.53	65	86.4	36.2
	LGLGIYEC[CAM]GPIPVK.+2y10.light	758.416	1175.61	65	86.4	36.2
	LGLGIYEC[CAM]GPIPVK.+2y11.light	758.416	1232.63	65	86.4	36.2
cje1288	LYDQMPDPK.+2y2.light	553.763	244.166	21.67	71.5	28.8
	LYDQMPDPK.+2y4.light	553.763	456.245	21.67	71.5	28.8
	LYDQMPDPK.+2y5.light	553.763	587.286	21.67	71.5	28.8
	LYDQMPDPK.+2y6.light	553.763	715.344	21.67	71.5	28.8
	LYDQMPDPK.+2y7.light	553.763	830.371	21.67	71.5	28.8
	LYDQMPDPK.+2y8.light	553.763	993.435	21.67	71.5	28.8
cje1287	QEYQEDEGVAFVK.+2y4.light	771.36	464.287	30.77	87.3	36.6
	QEYQEDEGVAFVK.+2y7.light	771.36	749.419	30.77	87.3	36.6
	QEYQEDEGVAFVK.+2y8.light	771.36	864.446	30.77	87.3	36.6
	QEYQEDEGVAFVK.+2y9.light	771.36	993.489	30.77	87.3	36.6
	QEYQEDEGVAFVK.+2y10.light	771.36	1121.55	30.77	87.3	36.6
cje1286	GEVYVPTESPK.+2y3.light	603.306	331.198	20.99	75.1	30.6
	GEVYVPTESPK.+2y6.light	603.306	658.341	20.99	75.1	30.6
	GEVYVPTESPK.+2y7.light	603.306	757.409	20.99	75.1	30.6
	GEVYVPTESPK.+2y8.light	603.306	920.472	20.99	75.1	30.6
	GEVYVPTESPK.+2y9.light	603.306	1019.54	20.99	75.1	30.6
	LC[CAM]GLEIPR.+2y2.light	479.263	272.172	38.14	66.1	26.1
	LC[CAM]GLEIPR.+2y3.light	479.263	385.256	38.14	66.1	26.1
	LC[CAM]GLEIPR.+2y4.light	479.263	514.298	38.14	66.1	26.1
	LC[CAM]GLEIPR.+2y5.light	479.263	627.382	38.14	66.1	26.1
	LC[CAM]GLEIPR.+2y6.light	479.263	684.404	38.14	66.1	26.1
	LC[CAM]GLEIPR.+2y7.light	479.263	844.435	38.14	66.1	26.1
	MILLELNR.+2y2.light	501.294	289.162	56.27	67.7	26.9
	MILLELNR.+2y3.light	501.294	402.246	56.27	67.7	26.9
	MILLELNR.+2y4.light	501.294	531.289	56.27	67.7	26.9
	MILLELNR.+2y5.light	501.294	644.373	56.27	67.7	26.9
	MILLELNR.+2y6.light	501.294	757.457	56.27	67.7	26.9
	MILLELNR.+2y7.light	501.294	870.541	56.27	67.7	26.9
	EYVLDLIEK.+2y2.light	561.308	276.155	63.97	72	29.1
	EYVLDLIEK.+2y4.light	561.308	502.324	63.97	72	29.1
	EYVLDLIEK.+2y5.light	561.308	617.35	63.97	72	29.1
	EYVLDLIEK.+2y6.light	561.308	730.435	63.97	72	29.1
	EYVLDLIEK.+2y7.light	561.308	829.503	63.97	72	29.1
	MAENMIYQEFIPTTDR.+2y5.light	979.953	589.294	69.23	102.6	44.1
	MAENMIYQEFIPTTDR.+2y6.light	979.953	702.378	69.23	102.6	44.1
	MAENMIYQEFIPTTDR.+2y7.light	979.953	849.446	69.23	102.6	44.1
	MAENMIYQEFIPTTDR.+2y8.light	979.953	978.489	69.23	102.6	44.1
	MAENMIYQEFIPTTDR.+2y9.light	979.953	1106.55	69.23	102.6	44.1
	MAENMIYQEFIPTTDR.+2y10.light	979.953	1269.61	69.23	102.6	44.1
cje1284	IGVNSMNISC[CAM]LEDK.+2y5.light	790.376	664.297	49.96	88.7	37.3
	IGVNSMNISC[CAM]LEDK.+2y6.light	790.376	751.329	49.96	88.7	37.3
	IGVNSMNISC[CAM]LEDK.+2y7.light	790.376	864.413	49.96	88.7	37.3
	IGVNSMNISC[CAM]LEDK.+2y8.light	790.376	978.456	49.96	88.7	37.3
	IGVNSMNISC[CAM]LEDK.+2y9.light	790.376	1109.5	49.96	88.7	37.3
	IGVNSMNISC[CAM]LEDK.+2y10.light	790.376	1196.53	49.96	88.7	37.3
	ELDNYDGLVLFR.+2y3.light	727.37	435.271	70.03	84.1	35
	ELDNYDGLVLFR.+2y4.light	727.37	534.34	70.03	84.1	35
	ELDNYDGLVLFR.+2y6.light	727.37	704.445	70.03	84.1	35
	ELDNYDGLVLFR.+2y7.light	727.37	819.472	70.03	84.1	35
	ELDNYDGLVLFR.+2y8.light	727.37	982.536	70.03	84.1	35
	ELDNYDGLVLFR.+2y10.light	727.37	1211.61	70.03	84.1	35
	MIYDNALC[CAM]FLDMPSLK.+2y4.light	965.959	444.282	76.28	101.5	43.6
	MIYDNALC[CAM]FLDMPSLK.+2y5.light	965.959	575.322	76.28	101.5	43.6
	MIYDNALC[CAM]FLDMPSLK.+2y6.light	965.959	690.349	76.28	101.5	43.6
	MIYDNALC[CAM]FLDMPSLK.+2y8.light	965.959	950.502	76.28	101.5	43.6
	MIYDNALC[CAM]FLDMPSLK.+2y9.light	965.959	1110.53	76.28	101.5	43.6
	MIYDNALC[CAM]FLDMPSLK.+2y10.light	965.959	1223.62	76.28	101.5	43.6
cje1283	DAYAIWTK.+2y2.light	484.248	248.16	35.6	66.4	26.3
	DAYAIWTK.+2y3.light	484.248	434.24	35.6	66.4	26.3
	DAYAIWTK.+2y4.light	484.248	547.324	35.6	66.4	26.3
	DAYAIWTK.+2y5.light	484.248	618.361	35.6	66.4	26.3
	DAYAIWTK.+2y6.light	484.248	781.424	35.6	66.4	26.3
	VVPTNAALEFK.+2y2.light	594.835	294.181	36.62	74.5	30.3
	VVPTNAALEFK.+2y5.light	594.835	607.345	36.62	74.5	30.3
	VVPTNAALEFK.+2y6.light	594.835	678.382	36.62	74.5	30.3
	VVPTNAALEFK.+2y7.light	594.835	792.425	36.62	74.5	30.3
	VVPTNAALEFK.+2y8.light	594.835	893.473	36.62	74.5	30.3
	VVPTNAALEFK.+2y9.light	594.835	990.525	36.62	74.5	30.3
	FQYTSNIWELK.+2y3.light	714.862	389.239	62.35	83.2	34.6
	FQYTSNIWELK.+2y4.light	714.862	575.319	62.35	83.2	34.6
	FQYTSNIWELK.+2y6.light	714.862	802.446	62.35	83.2	34.6
	FQYTSNIWELK.+2y7.light	714.862	889.478	62.35	83.2	34.6
	FQYTSNIWELK.+2y8.light	714.862	990.525	62.35	83.2	34.6
	FQYTSNIWELK.+2y9.light	714.862	1153.59	62.35	83.2	34.6
	LDTLSFFDER.+2y2.light	621.804	304.162	66.15	76.4	31.2
	LDTLSFFDER.+2y4.light	621.804	566.257	66.15	76.4	31.2
	LDTLSFFDER.+2y5.light	621.804	713.325	66.15	76.4	31.2
	LDTLSFFDER.+2y6.light	621.804	800.357	66.15	76.4	31.2
	LDTLSFFDER.+2y7.light	621.804	913.441	66.15	76.4	31.2
	LDTLSFFDER.+2y8.light	621.804	1014.49	66.15	76.4	31.2
	LLALIQNTTPFK.+2y3.light	679.906	391.234	67.68	80.7	33.3
	LLALIQNTTPFK.+2y6.light	679.906	707.372	67.68	80.7	33.3
	LLALIQNTTPFK.+2y7.light	679.906	835.431	67.68	80.7	33.3
	LLALIQNTTPFK.+2y8.light	679.906	948.515	67.68	80.7	33.3
	LLALIQNTTPFK.+2y9.light	679.906	1061.6	67.68	80.7	33.3
	LLALIQNTTPFK.+2y10.light	679.906	1132.64	67.68	80.7	33.3
cje1602	MLILDEPTASVDNK.+2y3.light	773.395	376.183	47.06	87.5	36.7
	MLILDEPTASVDNK.+2y5.light	773.395	562.283	47.06	87.5	36.7
	MLILDEPTASVDNK.+2y8.light	773.395	831.421	47.06	87.5	36.7
	MLILDEPTASVDNK.+2y9.light	773.395	960.463	47.06	87.5	36.7
	MLILDEPTASVDNK.+2y10.light	773.395	1075.49	47.06	87.5	36.7
	MLILDEPTASVDNK.+2y11.light	773.395	1188.57	47.06	87.5	36.7
cje1603	TADAFSHNL.+2y3.light	488.23	383.204	49.91	66.7	26.4
	TADAFSHNL.+2y4.light	488.23	470.236	49.91	66.7	26.4
	TADAFSHNL.+2y5.light	488.23	617.304	49.91	66.7	26.4
	TADAFSHNL.+2y7.light	488.23	803.368	49.91	66.7	26.4
	TADAFSHNL.+2y8.light	488.23	874.405	49.91	66.7	26.4
	IDHLSYDWENELLK.+2y7.light	887.936	931.488	66.27	95.8	40.8
	IDHLSYDWENELLK.+2y8.light	887.936	1046.52	66.27	95.8	40.8
	IDHLSYDWENELLK.+2y9.light	887.936	1209.58	66.27	95.8	40.8
	IDHLSYDWENELLK.+2y10.light	887.936	1296.61	66.27	95.8	40.8
	FLAELNSLNLQIASK.+2y3.light	830.967	305.182	70.47	91.7	38.8
	FLAELNSLNLQIASK.+2y4.light	830.967	418.266	70.47	91.7	38.8
	FLAELNSLNLQIASK.+2y7.light	830.967	773.452	70.47	91.7	38.8
	FLAELNSLNLQIASK.+2y9.light	830.967	973.568	70.47	91.7	38.8
	FLAELNSLNLQIASK.+2y10.light	830.967	1087.61	70.47	91.7	38.8
	FLAELNSLNLQIASK.+2y11.light	830.967	1200.69	70.47	91.7	38.8
	YNLTQIPVEILGK.+2y3.light	744.427	317.218	72.7	85.4	35.7
	YNLTQIPVEILGK.+2y7.light	744.427	755.466	72.7	85.4	35.7
	YNLTQIPVEILGK.+2y8.light	744.427	868.55	72.7	85.4	35.7
	YNLTQIPVEILGK.+2y9.light	744.427	996.609	72.7	85.4	35.7
	YNLTQIPVEILGK.+2y10.light	744.427	1097.66	72.7	85.4	35.7
	YNLTQIPVEILGK.+2y11.light	744.427	1210.74	72.7	85.4	35.7
cje0357	ILLSDEATSALDPNTTK.+2y5.light	894.965	560.304	52.26	96.4	41.1
	ILLSDEATSALDPNTTK.+2y6.light	894.965	675.331	52.26	96.4	41.1
	ILLSDEATSALDPNTTK.+2y8.light	894.965	859.452	52.26	96.4	41.1
	ILLSDEATSALDPNTTK.+2y9.light	894.965	946.484	52.26	96.4	41.1
	ILLSDEATSALDPNTTK.+2y10.light	894.965	1047.53	52.26	96.4	41.1
	ALGNLVININEK.+2y5.light	649.377	617.325	54.55	78.5	32.2
	ALGNLVININEK.+2y6.light	649.377	730.409	54.55	78.5	32.2
	ALGNLVININEK.+2y7.light	649.377	829.478	54.55	78.5	32.2
	ALGNLVININEK.+2y8.light	649.377	942.562	54.55	78.5	32.2
	ALGNLVININEK.+2y10.light	649.377	1113.63	54.55	78.5	32.2
	NVFENVAMPLR.+2y4.light	645.337	516.296	59.94	78.2	32.1
	NVFENVAMPLR.+2y5.light	645.337	587.333	59.94	78.2	32.1
	NVFENVAMPLR.+2y6.light	645.337	686.402	59.94	78.2	32.1
	NVFENVAMPLR.+2y7.light	645.337	800.445	59.94	78.2	32.1
	NVFENVAMPLR.+2y8.light	645.337	929.487	59.94	78.2	32.1
	NVFENVAMPLR.+2y9.light	645.337	1076.56	59.94	78.2	32.1
cje1758	YFSPLEQSYVITK.+2y2.light	787.909	248.16	58.7	88.6	37.2
	YFSPLEQSYVITK.+2y6.light	787.909	710.408	58.7	88.6	37.2
	YFSPLEQSYVITK.+2y7.light	787.909	838.467	58.7	88.6	37.2
	YFSPLEQSYVITK.+2y8.light	787.909	967.509	58.7	88.6	37.2
	YFSPLEQSYVITK.+2y10.light	787.909	1177.65	58.7	88.6	37.2
	YFSPLEQSYVITK.+2y11.light	787.909	1264.68	58.7	88.6	37.2
	LAFEFSEFIGSSK.+2y4.light	731.367	378.198	72.76	84.4	35.2
	LAFEFSEFIGSSK.+2y6.light	731.367	638.351	72.76	84.4	35.2
	LAFEFSEFIGSSK.+2y7.light	731.367	767.393	72.76	84.4	35.2
	LAFEFSEFIGSSK.+2y8.light	731.367	854.425	72.76	84.4	35.2
	LAFEFSEFIGSSK.+2y9.light	731.367	1001.49	72.76	84.4	35.2
	LAFEFSEFIGSSK.+2y10.light	731.367	1130.54	72.76	84.4	35.2
	EVLENLDLNEFFK.+2y5.light	805.409	684.335	74.24	89.8	37.9
	EVLENLDLNEFFK.+2y6.light	805.409	797.419	74.24	89.8	37.9
	EVLENLDLNEFFK.+2y7.light	805.409	912.446	74.24	89.8	37.9
	EVLENLDLNEFFK.+2y8.light	805.409	1025.53	74.24	89.8	37.9
	EVLENLDLNEFFK.+2y9.light	805.409	1139.57	74.24	89.8	37.9
	EVLENLDLNEFFK.+2y10.light	805.409	1268.62	74.24	89.8	37.9
