# Supplementary material for: Integrated Genomic and Proteomic Analyses of High-level Chloramphenicol Resistance in Campylobacter jejuni
Source: Sci Rep. 2017 Dec 5;7:16973. doi: 10.1038/s41598-017-17321-1 (PMC5716995; doi:10.1038/s41598-017-17321-1)
Supplement: Supplementary file 6 — Table S5 [file 41598_2017_17321_MOESM6_ESM.xlsx]

## Sheet: Table S5
Table S5 Primers used for gene-knockout mutant construction.
Primer	Sequence (5'-3')
Gene-konckout construction
cmeB-up-F	ATGTTTTCTAAATTTTTTATCGAAAG
cmeB-up-R	cgtataacatCTCCAATCAAAAAAATCATTAAATTTC
aphA3-cmeB-F	ttgattggagATGTTATACGCCAACTTTG
aphA3-cemB-R	tacagaggtaCTAAAACAATTCATCCAGTAAAATATAATATTTTATTTTC
cmeB-down-F	attgttttagTACCTCTGTATTTAGCGC
cmeB-down-R	TTATTCATGAACCTTACCTC
NOL1-up-F	TTGCTCTCTAGAATAGAAAAAC
NOL1-up-R	cgtataacatTACTTATCTCATTACAAGCTAAATAAC
aphA3-NOL1-F	gagataagtaATGTTATACGCCAACTTTG
aphA3-NOL1-R	attgcctataCTAAAACAATTCATCCAGTAAAATATAATATTTTATTTTC
NOL1-down-F	attgttttagTATAGGCAATTTATGCCC
NOL1-down-R	TTAACATAATTTCCTAAGCTTAGC
peri0275-up-F	ATGCTTACTTGGATGCAAC
peri0275-up-R	cgtataacatCGATTAAGTTTATCAGTAATTACTTC
aphA3-peri0275-F	aacttaatcgATGTTATACGCCAACTTTG
aphA3-peri0275-R	ggtgccggtcCTAAAACAATTCATCCAGTAAAATATAATATTTTATTTTC
peri0275-down-F	attgttttagGACCGGCACCTTATAATAAC
peri0275-down-R	TCAATTCCTTTTATAATAAATTTTTATCG
cof1167-up-F	ATGTATGATAAGGCTTCTAAATTAG
cof1167-up-R	cgtataacatAAAGTTCTTGCGAGTTTG
aphA3-cof1167-F	caagaactttATGTTATACGCCAACTTTG
aphA3-cof1167-R	ttccaaaaagCTAAAACAATTCATCCAGTAAAATATAATATTTTATTTTC
cof1167-down-F	attgttttagCTTTTTGGAAAGATAAGGC
cof1167-down-R	TCATTCATACAAAGCACC
dim1432-up-F	ATGGTTAAAGCAAAAAAACAATAC
dim1432-up-R	cgtataacatGCTTTTAATATAATGTGACTTGC
aphA3-dim1432-F	tattaaaagcATGTTATACGCCAACTTTG
aphA3-dim1432-R	aaactcactaCTAAAACAATTCATCCAGTAAAATATAATATTTTATTTTC
dim1432-down-F	attgttttagTAGTGAGTTTTCTTCCTTAG
dim1432-down-R	TTATTTATCTCTTTGTTTTCGTC
Gene-konckin construction
pCje1167-F	gcggttggatcacctcctttctagaGAATTTATCTTAATGCTTGATGG
pCje1167-R	gagacttattactttgtactctagaTCTAATTCCGTGTCATTTATAGT
pCje1432-F	gcggttggatcacctcctttctagaTATCATAAAGCCCACAAGTTCC
pCje1432-R	gagacttattactttgtactctagaTTGCCAATCTTCATTACCTGTG
